# Supplementary material for: [2,2′-(1,1′-Binaphthyl-2,2′-diyldiimino)­diethanol-κ3 N,N′,O]dichloridocopper(II)
Source: Acta Crystallogr Sect E Struct Rep Online. 2011 Nov 25;67(Pt 12):m1844. doi: 10.1107/S1600536811049828 (PMC3238740; doi:10.1107/S1600536811049828)
Supplement: Supplementary file 1 [file e-67-m1844-sup1.cif]

##############################################################################
#                                                                            #
# This CIF contains the data in a paper accepted for publication in          #
# Acta Crystallographica Section E. It conforms to the requirements of       #
# Notes for Authors for Acta Crystallographica Section E, and has been       #
# peer reviewed under the auspices of the IUCr Commission on Journals.       #
#                                                                            #
# Full details of the Crystallographic Information File format               #
# are given in the paper "The Crystallographic Information File (CIF):       #
# a New Standard Archive File for Crystallography" by S. R. Hall, F. H.      #
# Allen and I. D. Brown [Acta Cryst. (1991), A47, 655-685].                  #
#                                                                            #
# The current version of the core CIF dictionary is obtainable from          #
# ftp://ftp.iucr.org/pub/cif_core.dic.                                       #
#                                                                            #
# Software is freely available for graphical display of the structure(s)     #
# in this CIF. For information consult the CIF software page                 #
# http://www.iucr.org/resources/cif/software.                                #
#                                                                            #
# This file may be used for bona fide research purposes within the           #
# scientific community so long as proper attribution is given to the journal # 
# article from which it was obtained.                                        #
#                                                                            #
##############################################################################
data_global
_audit_creation_method     'SHELXL-97'
_journal_date_recd_electronic     2011-11-19
_journal_date_accepted     2011-11-21
_journal_name_full     'Acta Crystallographica, Section E'
_journal_year     2011
_journal_volume     67
_journal_issue     12
_journal_page_first     m1844
_journal_page_last     m1844
_journal_paper_category     QM
_journal_coeditor_code     XU5393
_publ_contact_author_name     'Fu-Pei Liang'
_publ_contact_author_address
;
College of Chemistry and Chemical Engineering
Guangxi Normal University
Yucai Road 15
Guilin 541004
People's Republic of China
;
_publ_contact_author_email     'fliangoffice@yahoo.com'
_publ_contact_author_fax     '86-773-5832294'
_publ_contact_author_phone     '86-773-5856302'
_publ_section_title
;\
[2,2'-(1,1'-Binaphthyl-2,2'-diyldiimino)diethanol-\k^3^<i>N</i>,\
<i>N</i>',<i>O</i>]dichloridocopper(II)
;
loop_
    _publ_author_name
    _publ_author_address
    'Huang, Wan-Yun'
;
College of Chemistry and Chemical Engineering
Guangxi Normal University
Yucai Road 15
Guilin 541004
People's Republic of China
;
    'Liu, Dong-Cheng'
;
College of Chemistry and Chemical Engineering
Guangxi Normal University
Yucai Road 15
Guilin 541004
People's Republic of China
;
    'Wei, Han-Chang'
;
College of Chemistry and Chemical Engineering
Guangxi Normal University
Yucai Road 15
Guilin 541004
People's Republic of China
;
    'Liang, Fu-Pei'
;
College of Chemistry and Chemical Engineering
Guangxi Normal University
Yucai Road 15
Guilin 541004
People's Republic of China
;
data_I
_audit_creation_method     SHELXL-97
_chemical_name_systematic
;
[2,2'-(1,1'-Binaphthyl-2,2'-diyldiimino)diethanol-
\k^3^<i>N</i>,<i>N</i>',<i>O</i>]dichloridocopper(II)
;
_chemical_name_common     ?
_chemical_formula_moiety     'C24 H24 Cl2 Cu N2 O2'
_chemical_formula_sum     'C24 H24 Cl2 Cu N2 O2'
_chemical_formula_iupac     '[Cu Cl2 (C24 H24 N2 O2)]'
_chemical_formula_weight     506.89
_chemical_melting_point     ?
_symmetry_cell_setting     triclinic
_symmetry_space_group_name_H-M     'P -1'
_symmetry_space_group_name_Hall     '-P 1'
loop_
    _symmetry_equiv_pos_as_xyz
    'x, y, z'
    '-x, -y, -z'
_cell_length_a     7.4816(8)
_cell_length_b     10.4211(11)
_cell_length_c     15.2116(16)
_cell_angle_alpha     94.130(2)
_cell_angle_beta     103.633(2)
_cell_angle_gamma     106.912(2)
_cell_volume     1090.1(2)
_cell_formula_units_Z     2
_cell_measurement_reflns_used     3367
_cell_measurement_theta_min     2.66
_cell_measurement_theta_max     25.97
_cell_measurement_temperature     185(2)
_exptl_crystal_description     block
_exptl_crystal_colour     brown
_exptl_crystal_size_max     0.31
_exptl_crystal_size_mid     0.17
_exptl_crystal_size_min     0.10
_exptl_crystal_density_diffrn     1.544
_exptl_crystal_density_meas     ?
_exptl_crystal_density_method     'not measured'
_exptl_crystal_F_000     522
_exptl_absorpt_coefficient_mu     1.272
_exptl_absorpt_correction_type     multi-scan
_exptl_absorpt_process_details     '(SADABS; Bruker, 2001)'
_exptl_absorpt_correction_T_min     0.6939
_exptl_absorpt_correction_T_max     0.8834
_exptl_special_details
;
The elemental analysis, Ms, IR and ^1^H NMR, ^13^C NMR of the ligand are all
in good agreement with the assumed structure.
Analysis calculated (%) for C~28~H~32~N~2~O~4~: C, 73.02; H, 7.00; N, 6.08;
Found: C, 73.53; H, 7.62; N, 5.76.
IR (KBr, cm^-1^): 3369(<i>s</i>), 3055(w), 2936(<i>m</i>), 1617(<i>s</i>),
1594(<i>s</i>), 1504(<i>s</i>), 1468(<i>m</i>), 1424(<i>m</i>), 1358(<i>s</i>),
1199(w), 1147(<i>m</i>), 1046(<i>s</i>), 817(<i>s</i>), 750(<i>s</i>).
^1^H NMR (DMSO, 500 MHz) \s: 7.93--6.85 (m, 12H, Ar<i>H</i>),
4.26 (m, 4H, CH~2~O<i>H</i>), 3.09 (<i>M</i>, 8H, C<i>H</i>~2~OH),
2.96 (<i>M</i>, 8H, NC<i>H</i>~2~CH~2~OH);
^13^C NMR (DMSO, 125.77 MHz) \s: 148.24, 134.54, 130.03, 128.80, 128.37,
126.51, 126.45, 125.88, 124.09, 122.93, 59.86, 55.67.
ESI-Ms: M---H^-^ peak at <i>m/z</i> 458.53.
;
_diffrn_ambient_temperature     185(2)
_diffrn_radiation_type     MoK\a
_diffrn_radiation_wavelength     0.71073
_diffrn_radiation_source     'fine-focus sealed tube'
_diffrn_radiation_monochromator     graphite
_diffrn_measurement_device_type     'Bruker SMART 1000 CCD area-detector'
_diffrn_measurement_method     '\f and \w scans'
_diffrn_detector_area_resol_mean     ?
_diffrn_reflns_number     5452
_diffrn_reflns_av_R_equivalents     0.0115
_diffrn_reflns_av_sigmaI/netI     0.0229
_diffrn_reflns_theta_min     2.07
_diffrn_reflns_theta_max     25.01
_diffrn_reflns_theta_full     25.01
_diffrn_measured_fraction_theta_max     0.980
_diffrn_measured_fraction_theta_full     0.980
_diffrn_reflns_limit_h_min     -8
_diffrn_reflns_limit_h_max     8
_diffrn_reflns_limit_k_min     -12
_diffrn_reflns_limit_k_max     12
_diffrn_reflns_limit_l_min     -18
_diffrn_reflns_limit_l_max     11
_diffrn_standards_number     ?
_diffrn_standards_interval_count     ?
_diffrn_standards_interval_time     ?
_diffrn_standards_decay_%     ?
_refine_special_details
;
Refinement of <i>F</i>^2^ against ALL reflections. The weighted <i>R</i>-factor
<i>wR</i> and goodness of fit <i>S</i> are based on <i>F</i>^2^, conventional
<i>R</i>-factors <i>R</i> are based on <i>F</i>, with <i>F</i> set to zero for
negative <i>F</i>^2^. The threshold expression of <i>F</i>^2^ >
\s(<i>F</i>^2^) is used only for calculating <i>R</i>-factors(gt) <i>etc</i>.
and is not relevant to the choice of reflections for refinement.
<i>R</i>-factors based on <i>F</i>^2^ are statistically about twice as large
as those based on <i>F</i>, and <i>R</i>-factors based on ALL data will be
even larger.
;
_reflns_number_total     3758
_reflns_number_gt     3363
_reflns_threshold_expression     I>2sigma(I)
_refine_ls_structure_factor_coef     Fsqd
_refine_ls_matrix_type     full
_refine_ls_R_factor_all     0.0412
_refine_ls_R_factor_gt     0.0368
_refine_ls_wR_factor_gt     0.1035
_refine_ls_wR_factor_ref     0.1073
_refine_ls_goodness_of_fit_ref     1.044
_refine_ls_restrained_S_all     1.044
_refine_ls_number_reflns     3758
_refine_ls_number_parameters     280
_refine_ls_number_restraints     0
_refine_ls_hydrogen_treatment     constr
_refine_ls_weighting_scheme     calc
_refine_ls_weighting_details
         'calc w=1/[\s^2^(Fo^2^)+(0.0700P)^2^+0.7465P] where P=(Fo^2^+2Fc^2^)/3'
_atom_sites_solution_hydrogens     geom
_atom_sites_solution_primary     direct
_atom_sites_solution_secondary     difmap
_refine_ls_shift/su_max     0.001
_refine_ls_shift/su_mean     0.000
_refine_diff_density_max     0.532
_refine_diff_density_min     -0.401
_refine_ls_extinction_method     none
_refine_ls_extinction_coef     ?
loop_
    _atom_type_symbol
    _atom_type_description
    _atom_type_scat_dispersion_real
    _atom_type_scat_dispersion_imag
    _atom_type_scat_source
    'C' 'C' 0.0033 0.0016
                         'International Tables Vol C Tables 4.2.6.8 and 6.1.1.4'
    'H' 'H' 0.0000 0.0000
                         'International Tables Vol C Tables 4.2.6.8 and 6.1.1.4'
    'N' 'N' 0.0061 0.0033
                         'International Tables Vol C Tables 4.2.6.8 and 6.1.1.4'
    'O' 'O' 0.0106 0.0060
                         'International Tables Vol C Tables 4.2.6.8 and 6.1.1.4'
    'Cl' 'Cl' 0.1484 0.1585
                         'International Tables Vol C Tables 4.2.6.8 and 6.1.1.4'
    'Cu' 'Cu' 0.3201 1.2651
                         'International Tables Vol C Tables 4.2.6.8 and 6.1.1.4'
_computing_data_collection     'SMART (Bruker, 2007)'
_computing_cell_refinement     'SAINT (Bruker, 2007)'
_computing_data_reduction     'SAINT (Bruker, 2007)'
_computing_structure_solution     'SHELXTL (Sheldrick, 2008)'
_computing_structure_refinement     'SHELXTL (Sheldrick, 2008)'
_computing_molecular_graphics     'SHELXTL (Sheldrick, 2008)'
_computing_publication_material     'SHELXTL (Sheldrick, 2008)'
loop_
    _atom_site_type_symbol
    _atom_site_label
    _atom_site_fract_x
    _atom_site_fract_y
    _atom_site_fract_z
    _atom_site_U_iso_or_equiv
    _atom_site_adp_type
    _atom_site_calc_flag
    _atom_site_refinement_flags
    _atom_site_occupancy
    _atom_site_symmetry_multiplicity
    _atom_site_disorder_assembly
    _atom_site_disorder_group
    Cu Cu1 0.45715(5) 0.32140(3) 0.60514(2) 0.02338(13) Uani d . 1 1 . .
    Cl Cl1 0.78869(9) 0.51803(6) 0.65550(5) 0.02669(18) Uani d . 1 1 . .
    Cl Cl2 0.43545(12) 0.20440(8) 0.47249(5) 0.0382(2) Uani d . 1 1 . .
    C C1 0.3922(4) 0.1142(3) 0.71308(18) 0.0228(6) Uani d . 1 1 . .
    C C2 0.2759(4) -0.0126(3) 0.6591(2) 0.0299(6) Uani d . 1 1 . .
    H H2 0.3104 -0.0450 0.6076 0.036 Uiso calc R 1 1 . .
    C C3 0.1151(4) -0.0876(3) 0.6810(2) 0.0307(6) Uani d . 1 1 . .
    H H3 0.0398 -0.1732 0.6452 0.037 Uiso calc R 1 1 . .
    C C4 0.0582(4) -0.0404(3) 0.75604(19) 0.0248(6) Uani d . 1 1 . .
    C C5 -0.1103(4) -0.1166(3) 0.7790(2) 0.0312(6) Uani d . 1 1 . .
    H H5 -0.1858 -0.2029 0.7442 0.037 Uiso calc R 1 1 . .
    C C6 -0.1658(4) -0.0684(3) 0.8502(2) 0.0355(7) Uani d . 1 1 . .
    H H6 -0.2783 -0.1210 0.8653 0.043 Uiso calc R 1 1 . .
    C C7 -0.0546(4) 0.0606(3) 0.9013(2) 0.0348(7) Uani d . 1 1 . .
    H H7 -0.0944 0.0953 0.9503 0.042 Uiso calc R 1 1 . .
    C C8 0.1083(4) 0.1355(3) 0.8814(2) 0.0277(6) Uani d . 1 1 . .
    H H8 0.1809 0.2218 0.9168 0.033 Uiso calc R 1 1 . .
    C C9 0.1722(4) 0.0877(3) 0.80891(18) 0.0221(5) Uani d . 1 1 . .
    C C10 0.3443(4) 0.1644(3) 0.78723(17) 0.0205(5) Uani d . 1 1 . .
    C C11 0.4725(4) 0.2994(3) 0.84286(18) 0.0210(5) Uani d . 1 1 . .
    C C12 0.5856(4) 0.3070(3) 0.93434(18) 0.0222(6) Uani d . 1 1 . .
    C C13 0.5791(4) 0.1920(3) 0.9794(2) 0.0310(6) Uani d . 1 1 . .
    H H13 0.4958 0.1052 0.9483 0.037 Uiso calc R 1 1 . .
    C C14 0.6904(5) 0.2038(3) 1.0668(2) 0.0363(7) Uani d . 1 1 . .
    H H14 0.6835 0.1251 1.0954 0.044 Uiso calc R 1 1 . .
    C C15 0.8152(4) 0.3313(3) 1.1149(2) 0.0351(7) Uani d . 1 1 . .
    H H15 0.8917 0.3385 1.1756 0.042 Uiso calc R 1 1 . .
    C C16 0.8251(4) 0.4438(3) 1.0737(2) 0.0313(7) Uani d . 1 1 . .
    H H16 0.9092 0.5296 1.1064 0.038 Uiso calc R 1 1 . .
    C C17 0.7126(4) 0.4358(3) 0.98322(18) 0.0248(6) Uani d . 1 1 . .
    C C18 0.7260(4) 0.5509(3) 0.9390(2) 0.0277(6) Uani d . 1 1 . .
    H H18 0.8135 0.6363 0.9705 0.033 Uiso calc R 1 1 . .
    C C19 0.6176(4) 0.5433(3) 0.85272(19) 0.0252(6) Uani d . 1 1 . .
    H H19 0.6288 0.6230 0.8249 0.030 Uiso calc R 1 1 . .
    C C20 0.4873(4) 0.4167(3) 0.80370(18) 0.0208(5) Uani d . 1 1 . .
    N N1 0.5583(3) 0.1950(2) 0.68647(15) 0.0225(5) Uani d . 1 1 . .
    H H1 0.6406 0.2511 0.7397 0.027 Uiso calc R 1 1 . .
    N N2 0.3739(3) 0.4081(2) 0.71187(15) 0.0211(5) Uani d . 1 1 . .
    H H2A 0.2494 0.3527 0.7087 0.025 Uiso calc R 1 1 . .
    C C23 0.3526(4) 0.5384(3) 0.6829(2) 0.0278(6) Uani d . 1 1 . .
    H H23A 0.4815 0.6032 0.6865 0.033 Uiso calc R 1 1 . .
    H H23B 0.2925 0.5797 0.7239 0.033 Uiso calc R 1 1 . .
    C C21 0.6734(4) 0.1155(3) 0.6551(2) 0.0297(6) Uani d . 1 1 . .
    H H21A 0.5928 0.0530 0.5983 0.036 Uiso calc R 1 1 . .
    H H21B 0.7091 0.0600 0.7022 0.036 Uiso calc R 1 1 . .
    C C24 0.2268(4) 0.5076(3) 0.5865(2) 0.0314(6) Uani d . 1 1 . .
    H H24A 0.0901 0.4603 0.5846 0.038 Uiso calc R 1 1 . .
    H H24B 0.2335 0.5923 0.5600 0.038 Uiso calc R 1 1 . .
    C C22 0.8557(4) 0.2057(3) 0.6372(2) 0.0340(7) Uani d . 1 1 . .
    H H22A 0.9313 0.1489 0.6200 0.041 Uiso calc R 1 1 . .
    H H22B 0.8197 0.2532 0.5850 0.041 Uiso calc R 1 1 . .
    O O1 0.9733(3) 0.3032(2) 0.71480(15) 0.0362(5) Uani d . 1 1 . .
    H H1A 0.9098 0.3518 0.7295 0.054 Uiso calc R 1 1 . .
    O O2 0.3005(4) 0.4224(3) 0.53688(15) 0.0452(6) Uani d . 1 1 . .
    H H2B 0.2296 0.3983 0.4829 0.068 Uiso calc R 1 1 . .
loop_
    _atom_site_aniso_label
    _atom_site_aniso_U_11
    _atom_site_aniso_U_22
    _atom_site_aniso_U_33
    _atom_site_aniso_U_12
    _atom_site_aniso_U_13
    _atom_site_aniso_U_23
    Cu1 0.0258(2) 0.0231(2) 0.0227(2) 0.00924(14) 0.00696(14) 0.00440(13)
    Cl1 0.0260(3) 0.0260(3) 0.0274(4) 0.0071(3) 0.0073(3) 0.0045(3)
    Cl2 0.0523(5) 0.0344(4) 0.0266(4) 0.0175(3) 0.0057(3) -0.0017(3)
    C1 0.0228(13) 0.0192(12) 0.0251(14) 0.0044(10) 0.0060(11) 0.0062(10)
    C2 0.0351(16) 0.0236(14) 0.0288(15) 0.0053(12) 0.0108(13) -0.0005(11)
    C3 0.0311(15) 0.0207(13) 0.0325(16) 0.0002(11) 0.0054(13) -0.0021(12)
    C4 0.0244(14) 0.0208(13) 0.0256(14) 0.0045(11) 0.0024(11) 0.0073(11)
    C5 0.0277(15) 0.0236(14) 0.0384(17) 0.0022(11) 0.0082(13) 0.0086(12)
    C6 0.0301(15) 0.0339(16) 0.0445(18) 0.0061(13) 0.0159(14) 0.0160(14)
    C7 0.0376(17) 0.0400(17) 0.0335(16) 0.0154(14) 0.0168(14) 0.0102(13)
    C8 0.0283(14) 0.0254(14) 0.0277(15) 0.0066(11) 0.0069(12) 0.0022(11)
    C9 0.0239(13) 0.0205(13) 0.0211(13) 0.0072(10) 0.0027(11) 0.0079(10)
    C10 0.0219(13) 0.0181(12) 0.0185(13) 0.0052(10) 0.0002(11) 0.0060(10)
    C11 0.0193(12) 0.0194(12) 0.0229(13) 0.0048(10) 0.0058(11) -0.0001(10)
    C12 0.0188(12) 0.0252(14) 0.0219(13) 0.0069(10) 0.0053(11) -0.0007(11)
    C13 0.0319(15) 0.0269(14) 0.0302(15) 0.0091(12) 0.0016(13) 0.0034(12)
    C14 0.0408(18) 0.0399(17) 0.0295(16) 0.0174(14) 0.0045(14) 0.0098(13)
    C15 0.0295(15) 0.0516(19) 0.0222(15) 0.0170(14) -0.0005(12) 0.0002(13)
    C16 0.0227(14) 0.0403(17) 0.0253(15) 0.0069(12) 0.0035(12) -0.0072(13)
    C17 0.0209(13) 0.0283(14) 0.0239(14) 0.0057(11) 0.0086(11) -0.0028(11)
    C18 0.0243(14) 0.0230(13) 0.0310(15) 0.0006(11) 0.0100(12) -0.0063(11)
    C19 0.0260(14) 0.0187(13) 0.0316(15) 0.0043(11) 0.0125(12) 0.0039(11)
    C20 0.0189(12) 0.0202(12) 0.0243(14) 0.0061(10) 0.0085(11) 0.0002(10)
    N1 0.0224(11) 0.0198(11) 0.0235(11) 0.0039(9) 0.0071(9) 0.0011(9)
    N2 0.0210(11) 0.0171(10) 0.0259(12) 0.0056(9) 0.0075(9) 0.0049(9)
    C23 0.0338(15) 0.0235(14) 0.0329(15) 0.0146(12) 0.0136(13) 0.0086(12)
    C21 0.0301(15) 0.0256(14) 0.0349(16) 0.0116(12) 0.0078(13) 0.0052(12)
    C24 0.0334(15) 0.0361(16) 0.0350(16) 0.0191(13) 0.0152(13) 0.0153(13)
    C22 0.0344(16) 0.0339(16) 0.0395(17) 0.0158(13) 0.0142(14) 0.0086(13)
    O1 0.0247(10) 0.0354(12) 0.0463(13) 0.0095(9) 0.0047(10) 0.0092(10)
    O2 0.0670(16) 0.0607(15) 0.0265(11) 0.0464(13) 0.0133(11) 0.0121(10)
_geom_special_details
;
All e.s.d.'s (except the e.s.d. in the dihedral angle between two l.s. planes)
are estimated using the full covariance matrix. The cell e.s.d.'s are taken
into account individually in the estimation of e.s.d.'s in distances, angles
and torsion angles; correlations between e.s.d.'s in cell parameters are only
used when they are defined by crystal symmetry. An approximate (isotropic)
treatment of cell e.s.d.'s is used for estimating e.s.d.'s involving l.s.
planes.
;
loop_
    _geom_bond_atom_site_label_1
    _geom_bond_atom_site_label_2
    _geom_bond_site_symmetry_2
    _geom_bond_distance
    _geom_bond_publ_flag
    Cu1 N1 . 2.052(2) y
    Cu1 N2 . 2.106(2) y
    Cu1 O2 . 1.965(2) y
    Cu1 Cl1 . 2.6190(7) y
    Cu1 Cl2 . 2.2272(8) y
    C1 C10 . 1.374(4) ?
    C1 C2 . 1.419(4) ?
    C1 N1 . 1.447(3) ?
    C2 C3 . 1.359(4) ?
    C2 H2 . 0.9500 ?
    C3 C4 . 1.413(4) ?
    C3 H3 . 0.9500 ?
    C4 C5 . 1.417(4) ?
    C4 C9 . 1.420(4) ?
    C5 C6 . 1.361(5) ?
    C5 H5 . 0.9500 ?
    C6 C7 . 1.413(4) ?
    C6 H6 . 0.9500 ?
    C7 C8 . 1.357(4) ?
    C7 H7 . 0.9500 ?
    C8 C9 . 1.414(4) ?
    C8 H8 . 0.9500 ?
    C9 C10 . 1.430(4) ?
    C10 C11 . 1.509(3) ?
    C11 C20 . 1.385(4) ?
    C11 C12 . 1.431(4) ?
    C12 C13 . 1.417(4) ?
    C12 C17 . 1.428(4) ?
    C13 C14 . 1.368(4) ?
    C13 H13 . 0.9500 ?
    C14 C15 . 1.410(4) ?
    C14 H14 . 0.9500 ?
    C15 C16 . 1.360(5) ?
    C15 H15 . 0.9500 ?
    C16 C17 . 1.417(4) ?
    C16 H16 . 0.9500 ?
    C17 C18 . 1.407(4) ?
    C18 C19 . 1.353(4) ?
    C18 H18 . 0.9500 ?
    C19 C20 . 1.419(4) ?
    C19 H19 . 0.9500 ?
    C20 N2 . 1.435(3) ?
    N1 C21 . 1.486(3) ?
    N1 H1 . 0.9300 ?
    N2 C23 . 1.497(3) ?
    N2 H2A . 0.9300 ?
    C23 C24 . 1.499(4) ?
    C23 H23A . 0.9900 ?
    C23 H23B . 0.9900 ?
    C21 C22 . 1.511(4) ?
    C21 H21A . 0.9900 ?
    C21 H21B . 0.9900 ?
    C24 O2 . 1.430(4) ?
    C24 H24A . 0.9900 ?
    C24 H24B . 0.9900 ?
    C22 O1 . 1.420(4) ?
    C22 H22A . 0.9900 ?
    C22 H22B . 0.9900 ?
    O1 H1A . 0.8400 ?
    O2 H2B . 0.8400 ?
loop_
    _geom_angle_atom_site_label_1
    _geom_angle_atom_site_label_2
    _geom_angle_atom_site_label_3
    _geom_angle_site_symmetry_1
    _geom_angle_site_symmetry_3
    _geom_angle
    _geom_angle_publ_flag
    O2 Cu1 N1 . . 165.49(10) ?
    O2 Cu1 N2 . . 79.76(9) ?
    N1 Cu1 N2 . . 91.66(8) ?
    O2 Cu1 Cl2 . . 88.68(7) ?
    N1 Cu1 Cl2 . . 96.06(7) ?
    N2 Cu1 Cl2 . . 160.29(7) ?
    O2 Cu1 Cl1 . . 97.74(8) ?
    N1 Cu1 Cl1 . . 93.68(6) ?
    N2 Cu1 Cl1 . . 88.52(6) ?
    Cl2 Cu1 Cl1 . . 108.97(3) ?
    C10 C1 C2 . . 121.2(2) ?
    C10 C1 N1 . . 119.5(2) ?
    C2 C1 N1 . . 119.2(2) ?
    C3 C2 C1 . . 120.1(3) ?
    C3 C2 H2 . . 120.0 ?
    C1 C2 H2 . . 120.0 ?
    C2 C3 C4 . . 121.1(3) ?
    C2 C3 H3 . . 119.4 ?
    C4 C3 H3 . . 119.4 ?
    C3 C4 C5 . . 121.8(3) ?
    C3 C4 C9 . . 118.8(2) ?
    C5 C4 C9 . . 119.4(3) ?
    C6 C5 C4 . . 121.1(3) ?
    C6 C5 H5 . . 119.4 ?
    C4 C5 H5 . . 119.4 ?
    C5 C6 C7 . . 119.4(3) ?
    C5 C6 H6 . . 120.3 ?
    C7 C6 H6 . . 120.3 ?
    C8 C7 C6 . . 120.9(3) ?
    C8 C7 H7 . . 119.6 ?
    C6 C7 H7 . . 119.6 ?
    C7 C8 C9 . . 121.3(3) ?
    C7 C8 H8 . . 119.3 ?
    C9 C8 H8 . . 119.3 ?
    C8 C9 C4 . . 117.9(2) ?
    C8 C9 C10 . . 122.3(2) ?
    C4 C9 C10 . . 119.8(2) ?
    C1 C10 C9 . . 118.9(2) ?
    C1 C10 C11 . . 119.4(2) ?
    C9 C10 C11 . . 121.7(2) ?
    C20 C11 C12 . . 119.6(2) ?
    C20 C11 C10 . . 119.7(2) ?
    C12 C11 C10 . . 120.7(2) ?
    C13 C12 C17 . . 117.7(2) ?
    C13 C12 C11 . . 123.2(2) ?
    C17 C12 C11 . . 119.1(2) ?
    C14 C13 C12 . . 121.2(3) ?
    C14 C13 H13 . . 119.4 ?
    C12 C13 H13 . . 119.4 ?
    C13 C14 C15 . . 120.8(3) ?
    C13 C14 H14 . . 119.6 ?
    C15 C14 H14 . . 119.6 ?
    C16 C15 C14 . . 119.5(3) ?
    C16 C15 H15 . . 120.2 ?
    C14 C15 H15 . . 120.2 ?
    C15 C16 C17 . . 121.4(3) ?
    C15 C16 H16 . . 119.3 ?
    C17 C16 H16 . . 119.3 ?
    C18 C17 C16 . . 121.8(3) ?
    C18 C17 C12 . . 118.8(2) ?
    C16 C17 C12 . . 119.3(3) ?
    C19 C18 C17 . . 121.8(2) ?
    C19 C18 H18 . . 119.1 ?
    C17 C18 H18 . . 119.1 ?
    C18 C19 C20 . . 120.2(3) ?
    C18 C19 H19 . . 119.9 ?
    C20 C19 H19 . . 119.9 ?
    C11 C20 C19 . . 120.4(2) ?
    C11 C20 N2 . . 119.2(2) ?
    C19 C20 N2 . . 120.3(2) ?
    C1 N1 C21 . . 114.2(2) ?
    C1 N1 Cu1 . . 105.29(16) ?
    C21 N1 Cu1 . . 120.05(18) ?
    C1 N1 H1 . . 105.4 ?
    C21 N1 H1 . . 105.4 ?
    Cu1 N1 H1 . . 105.4 ?
    C20 N2 C23 . . 116.3(2) ?
    C20 N2 Cu1 . . 117.44(16) ?
    C23 N2 Cu1 . . 104.06(16) ?
    C20 N2 H2A . . 106.0 ?
    C23 N2 H2A . . 106.0 ?
    Cu1 N2 H2A . . 106.0 ?
    N2 C23 C24 . . 108.1(2) ?
    N2 C23 H23A . . 110.1 ?
    C24 C23 H23A . . 110.1 ?
    N2 C23 H23B . . 110.1 ?
    C24 C23 H23B . . 110.1 ?
    H23A C23 H23B . . 108.4 ?
    N1 C21 C22 . . 112.1(2) ?
    N1 C21 H21A . . 109.2 ?
    C22 C21 H21A . . 109.2 ?
    N1 C21 H21B . . 109.2 ?
    C22 C21 H21B . . 109.2 ?
    H21A C21 H21B . . 107.9 ?
    O2 C24 C23 . . 106.1(2) ?
    O2 C24 H24A . . 110.5 ?
    C23 C24 H24A . . 110.5 ?
    O2 C24 H24B . . 110.5 ?
    C23 C24 H24B . . 110.5 ?
    H24A C24 H24B . . 108.7 ?
    O1 C22 C21 . . 112.1(2) ?
    O1 C22 H22A . . 109.2 ?
    C21 C22 H22A . . 109.2 ?
    O1 C22 H22B . . 109.2 ?
    C21 C22 H22B . . 109.2 ?
    H22A C22 H22B . . 107.9 ?
    C22 O1 H1A . . 109.5 ?
    C24 O2 Cu1 . . 118.73(18) ?
    C24 O2 H2B . . 109.5 ?
    Cu1 O2 H2B . . 126.1 ?
loop_
    _geom_torsion_atom_site_label_1
    _geom_torsion_atom_site_label_2
    _geom_torsion_atom_site_label_3
    _geom_torsion_atom_site_label_4
    _geom_torsion_site_symmetry_1
    _geom_torsion_site_symmetry_2
    _geom_torsion_site_symmetry_3
    _geom_torsion_site_symmetry_4
    _geom_torsion
    _geom_torsion_publ_flag
    C10 C1 C2 C3 . . . . -0.9(4) ?
    N1 C1 C2 C3 . . . . -177.5(3) ?
    C1 C2 C3 C4 . . . . 1.4(5) ?
    C2 C3 C4 C5 . . . . 179.2(3) ?
    C2 C3 C4 C9 . . . . 0.0(4) ?
    C3 C4 C5 C6 . . . . -178.4(3) ?
    C9 C4 C5 C6 . . . . 0.8(4) ?
    C4 C5 C6 C7 . . . . 0.7(5) ?
    C5 C6 C7 C8 . . . . -1.2(5) ?
    C6 C7 C8 C9 . . . . 0.2(5) ?
    C7 C8 C9 C4 . . . . 1.3(4) ?
    C7 C8 C9 C10 . . . . -179.4(3) ?
    C3 C4 C9 C8 . . . . 177.4(3) ?
    C5 C4 C9 C8 . . . . -1.8(4) ?
    C3 C4 C9 C10 . . . . -1.8(4) ?
    C5 C4 C9 C10 . . . . 179.0(2) ?
    C2 C1 C10 C9 . . . . -1.0(4) ?
    N1 C1 C10 C9 . . . . 175.7(2) ?
    C2 C1 C10 C11 . . . . 179.9(2) ?
    N1 C1 C10 C11 . . . . -3.5(4) ?
    C8 C9 C10 C1 . . . . -176.9(2) ?
    C4 C9 C10 C1 . . . . 2.3(4) ?
    C8 C9 C10 C11 . . . . 2.2(4) ?
    C4 C9 C10 C11 . . . . -178.5(2) ?
    C1 C10 C11 C20 . . . . 66.2(3) ?
    C9 C10 C11 C20 . . . . -112.9(3) ?
    C1 C10 C11 C12 . . . . -111.0(3) ?
    C9 C10 C11 C12 . . . . 69.9(3) ?
    C20 C11 C12 C13 . . . . -180.0(3) ?
    C10 C11 C12 C13 . . . . -2.8(4) ?
    C20 C11 C12 C17 . . . . -0.4(4) ?
    C10 C11 C12 C17 . . . . 176.8(2) ?
    C17 C12 C13 C14 . . . . 0.1(4) ?
    C11 C12 C13 C14 . . . . 179.7(3) ?
    C12 C13 C14 C15 . . . . 0.1(5) ?
    C13 C14 C15 C16 . . . . -0.1(5) ?
    C14 C15 C16 C17 . . . . 0.0(4) ?
    C15 C16 C17 C18 . . . . -178.1(3) ?
    C15 C16 C17 C12 . . . . 0.2(4) ?
    C13 C12 C17 C18 . . . . 178.1(3) ?
    C11 C12 C17 C18 . . . . -1.5(4) ?
    C13 C12 C17 C16 . . . . -0.3(4) ?
    C11 C12 C17 C16 . . . . -179.9(2) ?
    C16 C17 C18 C19 . . . . -179.6(3) ?
    C12 C17 C18 C19 . . . . 2.1(4) ?
    C17 C18 C19 C20 . . . . -0.7(4) ?
    C12 C11 C20 C19 . . . . 1.8(4) ?
    C10 C11 C20 C19 . . . . -175.5(2) ?
    C12 C11 C20 N2 . . . . 179.8(2) ?
    C10 C11 C20 N2 . . . . 2.6(4) ?
    C18 C19 C20 C11 . . . . -1.3(4) ?
    C18 C19 C20 N2 . . . . -179.3(2) ?
    C10 C1 N1 C21 . . . . 141.6(3) ?
    C2 C1 N1 C21 . . . . -41.7(3) ?
    C10 C1 N1 Cu1 . . . . -84.7(2) ?
    C2 C1 N1 Cu1 . . . . 92.0(3) ?
    O2 Cu1 N1 C1 . . . . 6.6(4) ?
    N2 Cu1 N1 C1 . . . . 59.88(16) ?
    Cl2 Cu1 N1 C1 . . . . -101.97(15) ?
    Cl1 Cu1 N1 C1 . . . . 148.49(15) ?
    O2 Cu1 N1 C21 . . . . 137.0(3) ?
    N2 Cu1 N1 C21 . . . . -169.67(19) ?
    Cl2 Cu1 N1 C21 . . . . 28.49(19) ?
    Cl1 Cu1 N1 C21 . . . . -81.05(19) ?
    C11 C20 N2 C23 . . . . 163.4(2) ?
    C19 C20 N2 C23 . . . . -18.6(3) ?
    C11 C20 N2 Cu1 . . . . -72.4(3) ?
    C19 C20 N2 Cu1 . . . . 105.6(2) ?
    O2 Cu1 N2 C20 . . . . -160.18(19) ?
    N1 Cu1 N2 C20 . . . . 31.60(18) ?
    Cl2 Cu1 N2 C20 . . . . 144.81(17) ?
    Cl1 Cu1 N2 C20 . . . . -62.04(17) ?
    O2 Cu1 N2 C23 . . . . -30.02(17) ?
    N1 Cu1 N2 C23 . . . . 161.76(17) ?
    Cl2 Cu1 N2 C23 . . . . -85.0(2) ?
    Cl1 Cu1 N2 C23 . . . . 68.12(16) ?
    C20 N2 C23 C24 . . . . -178.8(2) ?
    Cu1 N2 C23 C24 . . . . 50.4(2) ?
    C1 N1 C21 C22 . . . . -174.3(2) ?
    Cu1 N1 C21 C22 . . . . 59.3(3) ?
    N2 C23 C24 O2 . . . . -47.2(3) ?
    N1 C21 C22 O1 . . . . 55.6(3) ?
    C23 C24 O2 Cu1 . . . . 21.4(3) ?
    N1 Cu1 O2 C24 . . . . 59.7(5) ?
    N2 Cu1 O2 C24 . . . . 5.2(2) ?
    Cl2 Cu1 O2 C24 . . . . 169.1(2) ?
    Cl1 Cu1 O2 C24 . . . . -81.9(2) ?
loop_
    _geom_hbond_atom_site_label_D
    _geom_hbond_atom_site_label_H
    _geom_hbond_atom_site_label_A
    _geom_hbond_site_symmetry_A
    _geom_hbond_distance_DH
    _geom_hbond_distance_HA
    _geom_hbond_distance_DA
    _geom_hbond_angle_DHA
    O1 H1A Cl1 . 0.84 2.41 3.039(2) 132
    O2 H2B Cl1 2_666 0.84 2.33 2.996(2) 137
    N2 H2A O1 1_455 0.93 2.00 2.889(3) 158
