# Supplementary material for: [2,2′-(1,1′-Binaphthyl-2,2′-diyldiimino)­diethanol-κ3 N,N′,O]dichloridocopper(II)
Source: Acta Crystallogr Sect E Struct Rep Online. 2011 Nov 25;67(Pt 12):m1844. doi: 10.1107/S1600536811049828 (PMC3238740; doi:10.1107/S1600536811049828)
Supplement: Supplementary file 2 [file e-67-m1844-Isup2.hkl]

# 
# h,k,l, Fc-squared, Fo-squared, sigma(Fo-squared) and status flag 
# 
data_I
_shelx_title ' aa in P-1' 
_shelx_refln_list_code          4 
_shelx_F_calc_maximum      144.87 
_exptl_crystal_F_000       522.00 
_reflns_d_resolution_high  0.8406 
 
loop_ 
 _symmetry_equiv_pos_as_xyz 
 'x, y, z' 
 '-x, -y, -z' 
 
_cell_length_a     7.4816 
_cell_length_b    10.4211 
_cell_length_c    15.2116 
_cell_angle_alpha  94.130 
_cell_angle_beta  103.633 
_cell_angle_gamma 106.912 
 
_shelx_F_squared_multiplier     1.000 
 
loop_ 
 _refln_index_h 
 _refln_index_k 
 _refln_index_l 
 _refln_F_squared_calc 
 _refln_F_squared_meas 
 _refln_F_squared_sigma 
 _refln_observed_status 
   1   0   0     8721.60     9733.60    228.76 o 
   2   0   0      270.66      227.27      5.95 o 
   3   0   0     1700.67     1663.67     18.85 o 
   4   0   0       62.70       36.93      3.06 o 
   5   0   0       51.38       46.56     10.02 o 
   6   0   0        8.12        5.65      3.52 o 
   7   0   0       23.66       19.36      4.40 o 
   8   0   0      195.30      197.41      8.76 o 
  -8   1   0      386.79      370.48     11.23 o 
  -7   1   0      461.70      449.47     11.18 o 
  -6   1   0      809.51      812.82     17.51 o 
  -5   1   0       66.44       43.15      3.83 o 
  -4   1   0     6328.88     6547.57     63.29 o 
  -3   1   0     2285.53     2180.84     23.10 o 
  -2   1   0       63.02       27.64      1.90 o 
  -1   1   0     5235.68     6391.50     48.57 o 
   0   1   0     2683.99     3057.66     27.49 o 
   1   1   0     2122.42     2735.10     47.09 o 
   2   1   0     4749.36     5254.02     40.67 o 
   3   1   0      217.47      206.52      5.30 o 
   4   1   0       54.98       31.40      3.14 o 
   5   1   0     1383.91     1339.27     18.94 o 
   6   1   0      293.49      288.16     16.26 o 
   7   1   0        8.02        5.65      4.25 o 
  -8   2   0      557.01      596.15     13.66 o 
  -7   2   0     1438.16     1419.66     27.18 o 
  -6   2   0      527.86      522.33     10.82 o 
  -5   2   0      740.09      809.63     12.71 o 
  -4   2   0       28.98       24.27      2.61 o 
  -3   2   0       93.16       72.41      8.42 o 
  -2   2   0     3649.24     4043.31     34.11 o 
  -1   2   0     4178.52     4970.30     46.04 o 
   0   2   0      157.92      238.50      3.07 o 
   1   2   0     6144.88     6610.43     65.75 o 
   2   2   0    16451.61    18348.22    221.23 o 
   3   2   0      971.65     1052.29     14.32 o 
   4   2   0       45.39       38.78      3.50 o 
   5   2   0      885.01      847.43     28.09 o 
   6   2   0      192.01      201.29      7.61 o 
   7   2   0       74.02       77.29      5.95 o 
  -8   3   0        4.30        3.58      5.53 o 
  -7   3   0        0.89        4.32      3.22 o 
  -6   3   0      328.04      301.24      8.30 o 
  -5   3   0     1180.26     1154.63     15.69 o 
  -4   3   0      797.03      730.26      8.33 o 
  -3   3   0      606.48      566.65      6.55 o 
  -2   3   0     5413.29     5755.67     54.08 o 
  -1   3   0      496.45      677.95      8.67 o 
   0   3   0     1169.23     1594.82     13.65 o 
   1   3   0     1360.45     1458.76     13.20 o 
   2   3   0     3088.19     3604.74     30.28 o 
   3   3   0       38.89       66.68      2.99 o 
   4   3   0      713.73      741.03     13.04 o 
   5   3   0        0.08        9.46      3.43 o 
   6   3   0       37.90       35.10      4.53 o 
   7   3   0      225.03      224.08      9.05 o 
  -8   4   0      208.37      203.55     11.57 o 
  -7   4   0      259.37      270.88     12.02 o 
  -6   4   0     2002.31     1965.49     39.55 o 
  -5   4   0      942.68      942.00     13.54 o 
  -4   4   0      320.80      296.76      4.99 o 
  -3   4   0       17.90        8.50      1.40 o 
  -2   4   0      884.61      891.79     14.03 o 
  -1   4   0       51.93       64.64      2.15 o 
   0   4   0        3.67       11.28      1.43 o 
   1   4   0      257.82      259.20      5.03 o 
   2   4   0      101.92      137.36      4.26 o 
   3   4   0      106.54       85.90      4.72 o 
   4   4   0     2097.26     2152.07     27.03 o 
   5   4   0       62.48       68.41      5.26 o 
   6   4   0      383.98      378.28     11.01 o 
  -8   5   0       94.90       94.08      9.11 o 
  -7   5   0       37.14       27.51      5.93 o 
  -6   5   0      158.83      146.68      8.85 o 
  -5   5   0      593.03      571.79     18.18 o 
  -4   5   0      335.21      338.30      8.36 o 
  -3   5   0       21.80       31.10      2.96 o 
  -2   5   0       30.46       41.20      2.92 o 
  -1   5   0      525.40      622.95      6.99 o 
   0   5   0     1257.29     1339.22     13.00 o 
   1   5   0      143.84      162.43      6.58 o 
   2   5   0      189.44      151.48      4.32 o 
   3   5   0     2012.98     2065.74     20.24 o 
   4   5   0       11.71       11.93      3.58 o 
   5   5   0        2.38        2.10      3.37 o 
   6   5   0      193.17      200.37     13.52 o 
  -8   6   0        4.12        6.92      5.69 o 
  -7   6   0        2.22        0.85      4.84 o 
  -6   6   0        1.14        3.39      4.17 o 
  -5   6   0        0.92       -0.31      2.96 o 
  -4   6   0      896.77      832.66     16.70 o 
  -3   6   0     1269.23     1235.93     16.51 o 
  -2   6   0      208.11      200.42      5.76 o 
  -1   6   0     2455.68     2679.14     22.94 o 
   0   6   0     1098.15     1019.23     11.10 o 
   1   6   0      104.06       89.03      3.64 o 
   2   6   0      491.92      460.51      7.73 o 
   3   6   0       95.44       85.87      5.10 o 
   4   6   0      130.46      133.47      6.51 o 
   5   6   0      317.33      280.46     14.56 o 
  -8   7   0      109.99       95.95      9.34 o 
  -7   7   0      254.78      276.00     12.69 o 
  -6   7   0      183.17      197.81     10.41 o 
  -5   7   0        4.78        4.09      3.27 o 
  -4   7   0      744.18      659.96     11.92 o 
  -3   7   0     1094.77      991.97     14.94 o 
  -2   7   0      237.00      220.06      6.53 o 
  -1   7   0       10.29       16.55      2.91 o 
   0   7   0       88.67       76.20      3.49 o 
   1   7   0       67.67       68.55      3.46 o 
   2   7   0      225.41      209.10      5.83 o 
   3   7   0      286.72      284.66     11.02 o 
   4   7   0      281.44      301.02     14.40 o 
   5   7   0      545.98      552.12     20.54 o 
  -8   8   0      225.96      231.16     12.66 o 
  -7   8   0      626.93      612.98     19.14 o 
  -6   8   0       16.56       12.90      5.31 o 
  -5   8   0      552.23      522.48     11.48 o 
  -4   8   0      238.07      200.98      9.27 o 
  -3   8   0       54.07       49.99      4.27 o 
  -2   8   0     1716.99     1701.09     22.13 o 
  -1   8   0      894.06      883.21     14.24 o 
   0   8   0     2314.06     2393.37     28.47 o 
   1   8   0     1551.08     1626.27     17.60 o 
   2   8   0      841.56      913.62     12.53 o 
   3   8   0      114.60      115.21      9.49 o 
   4   8   0      345.32      376.65     16.53 o 
  -7   9   0        4.50        7.00      5.29 o 
  -6   9   0      256.35      282.51      9.43 o 
  -5   9   0      454.45      437.71     10.98 o 
  -4   9   0       80.37       91.40      5.66 o 
  -3   9   0      477.45      487.07     18.66 o 
  -2   9   0     1079.29     1043.86     23.15 o 
  -1   9   0      535.19      547.20     11.39 o 
   0   9   0      778.03      763.22     13.70 o 
   1   9   0      631.88      650.44     12.78 o 
   2   9   0       21.27       23.27      6.17 o 
   3   9   0        3.38        7.00      5.98 o 
  -7  10   0      163.26      174.22     11.67 o 
  -6  10   0      894.35      894.91     19.01 o 
  -5  10   0      724.01      682.54     14.24 o 
  -4  10   0       23.15       18.36      4.14 o 
  -3  10   0      225.99      218.37      9.11 o 
  -2  10   0       16.87       23.47      3.94 o 
  -1  10   0      573.32      583.55     14.12 o 
   0  10   0      675.86      664.49     30.13 o 
   1  10   0      102.13       99.89      9.56 o 
  -6  11   0      100.24      106.61      7.10 o 
  -5  11   0       87.25       91.27      6.43 o 
  -4  11   0      655.96      638.17     14.11 o 
  -3  11   0      169.06      184.17      7.99 o 
  -2  11   0      133.29      142.70      8.25 o 
  -1  11   0      171.40      177.69      7.71 o 
   0  11   0      236.95      237.18     14.06 o 
   1  11   0       48.16       44.49      8.13 o 
  -4  12   0      571.04      576.61     13.97 o 
  -3  12   0      124.30      125.40      7.22 o 
  -2  12   0        2.00       -6.60      4.40 o 
  -1  12   0      193.09      208.37     13.94 o 
   1 -12   1       99.05      100.03     10.58 o 
   2 -12   1       41.14       46.58      8.30 o 
   3 -12   1      138.21      136.51      9.33 o 
   4 -12   1      348.97      375.64     17.13 o 
  -1 -11   1       56.82       63.18      9.01 o 
   0 -11   1      435.87      440.66     17.88 o 
   1 -11   1      242.65      231.13     13.64 o 
   2 -11   1      134.22      147.89      6.97 o 
   3 -11   1      634.40      659.23     14.03 o 
   4 -11   1     1040.75     1019.14     18.18 o 
   5 -11   1      223.24      224.59      8.97 o 
   6 -11   1        2.73        3.35      4.21 o 
  -2 -10   1       54.61       47.74      7.83 o 
  -1 -10   1      389.00      387.25     16.13 o 
   0 -10   1     1622.27     1648.05     35.27 o 
   1 -10   1      129.51      135.55      6.36 o 
   2 -10   1       12.37        7.39      3.38 o 
   3 -10   1        6.55        7.37      4.10 o 
   4 -10   1        2.57       -0.60      3.25 o 
   5 -10   1      294.24      299.86      9.61 o 
   6 -10   1      243.38      246.59      9.31 o 
  -3  -9   1      185.85      197.27     12.26 o 
  -2  -9   1       17.15       16.13      5.76 o 
  -1  -9   1       71.38       63.63      7.64 o 
   0  -9   1      500.04      492.46     10.50 o 
   1  -9   1      450.14      454.77     10.14 o 
   2  -9   1     1677.28     1629.41     22.15 o 
   3  -9   1      307.75      303.94     13.46 o 
   4  -9   1      143.42      133.87      6.34 o 
   5  -9   1     1521.26     1533.87     53.99 o 
   6  -9   1      242.28      228.90     11.55 o 
   7  -9   1        1.07       -5.00      4.65 o 
  -4  -8   1       58.89       54.81      8.37 o 
  -3  -8   1      195.14      220.41     12.07 o 
  -2  -8   1     1282.47     1326.67     15.61 o 
  -1  -8   1      227.72      235.51      5.92 o 
   0  -8   1      144.59      145.25      5.85 o 
   1  -8   1      423.95      412.07      9.14 o 
   2  -8   1     1403.74     1314.61     18.31 o 
   3  -8   1       52.69       53.53      4.66 o 
   4  -8   1       14.03       11.60      3.57 o 
   5  -8   1        8.91       10.47      3.70 o 
   6  -8   1       10.52        9.84      4.79 o 
   7  -8   1      250.56      248.56     12.52 o 
  -5  -7   1      452.15      434.19     18.02 o 
  -4  -7   1      166.78      140.68     10.81 o 
  -3  -7   1      155.86      156.83     11.75 o 
  -2  -7   1      628.63      622.12      9.35 o 
  -1  -7   1        4.12        2.31      3.75 o 
   0  -7   1      435.51      460.06     10.66 o 
   1  -7   1        1.04        2.96      2.41 o 
   2  -7   1      799.68      837.97     16.07 o 
   3  -7   1      584.70      582.99     10.78 o 
   4  -7   1      155.65      139.23      6.07 o 
   5  -7   1        6.84        9.69      3.45 o 
   6  -7   1       65.09       61.90      6.78 o 
   7  -7   1      703.52      665.46     19.68 o 
   8  -7   1       54.01       47.55      7.49 o 
  -5  -6   1      124.89      128.06     10.60 o 
  -4  -6   1        7.68        6.21      3.83 o 
  -3  -6   1      566.54      495.27      8.20 o 
  -2  -6   1      107.67       97.07      5.65 o 
  -1  -6   1      129.72      113.11      4.03 o 
   0  -6   1      665.66      652.23      8.12 o 
   1  -6   1       39.24       31.44      1.86 o 
   2  -6   1      128.04      171.10      5.28 o 
   3  -6   1      827.58      728.13     19.33 o 
   4  -6   1      588.54      605.68     10.86 o 
   5  -6   1        8.18        2.56      4.96 o 
   6  -6   1      211.30      204.86     10.15 o 
   7  -6   1      453.78      443.43     15.63 o 
   8  -6   1       34.17       32.73      6.95 o 
  -6  -5   1       59.68       70.89      9.39 o 
  -5  -5   1        3.87        2.58      4.26 o 
  -4  -5   1       30.52       23.98      5.57 o 
  -3  -5   1       12.90       13.06      2.41 o 
  -2  -5   1       41.19       36.92      2.46 o 
  -1  -5   1      892.85      860.01      9.66 o 
   0  -5   1     2719.64     2907.57     24.32 o 
   1  -5   1      165.91      173.41      3.34 o 
   2  -5   1      106.27      170.59      7.20 o 
   3  -5   1      472.83      399.87      7.79 o 
   4  -5   1      745.80      707.11     19.55 o 
   5  -5   1        2.24        2.21      2.78 o 
   6  -5   1      335.23      298.34     11.64 o 
   7  -5   1      219.90      208.18     10.84 o 
   8  -5   1       26.29       41.19      7.19 o 
  -6  -4   1       13.62       12.36      5.05 o 
  -5  -4   1        6.89        4.08      3.26 o 
  -4  -4   1     2127.89     2222.81     27.20 o 
  -3  -4   1     1566.49     1626.74     16.18 o 
  -2  -4   1      107.73       90.45      4.60 o 
  -1  -4   1      330.43      318.43      4.93 o 
   0  -4   1     2600.15     2656.08     23.94 o 
   1  -4   1       18.28       17.62      1.26 o 
   2  -4   1       12.26       11.10      1.94 o 
   3  -4   1       80.62       99.27      3.87 o 
   4  -4   1      163.33      173.94      3.99 o 
   5  -4   1     1363.35     1299.71     17.02 o 
   6  -4   1        5.53        4.84      3.38 o 
   7  -4   1        8.39        2.11      5.03 o 
   8  -4   1      386.78      383.48     15.68 o 
  -7  -3   1      147.37      171.36      8.00 o 
  -6  -3   1      224.85      220.39     28.64 o 
  -5  -3   1       82.47       81.91      5.33 o 
  -4  -3   1     1541.06     1532.22     20.32 o 
  -3  -3   1     1450.80     1558.40     32.99 o 
  -2  -3   1       25.56       26.54      1.89 o 
  -1  -3   1       23.24       13.14      1.33 o 
   0  -3   1      479.29      643.22      6.53 o 
   1  -3   1     7108.05     8275.48    133.34 o 
   2  -3   1     2030.09     2012.09     20.98 o 
   3  -3   1      141.33      119.42      3.00 o 
   4  -3   1     4034.75     4090.77     45.11 o 
   5  -3   1     3641.53     3652.27     45.77 o 
   6  -3   1      987.00      971.96     15.38 o 
   7  -3   1       24.21       33.58      4.38 o 
   8  -3   1      259.71      263.81     13.38 o 
  -7  -2   1      122.96      115.02      6.72 o 
  -6  -2   1       83.25       74.15      6.98 o 
  -5  -2   1      209.13      189.74      6.98 o 
  -4  -2   1      154.81      154.53      5.54 o 
  -3  -2   1     2323.41     2435.62     23.23 o 
  -2  -2   1     6366.58     6868.69     52.58 o 
  -1  -2   1     4541.54     4703.55     36.15 o 
   0  -2   1     1389.81     1380.09     11.43 o 
   1  -2   1      100.58      159.72      3.24 o 
   2  -2   1    13780.46    15154.99    112.35 o 
   3  -2   1      287.65      241.46      5.14 o 
   4  -2   1      736.04      709.75      7.99 o 
   5  -2   1      625.72      664.04     11.54 o 
   6  -2   1      325.16      315.99     11.83 o 
   7  -2   1      553.88      515.49     11.84 o 
   8  -2   1       13.76       14.45      5.55 o 
  -8  -1   1       48.73       62.66      6.04 o 
  -7  -1   1       42.51       46.54      5.02 o 
  -6  -1   1     1148.80     1136.78     25.96 o 
  -5  -1   1     1171.12     1094.38     16.25 o 
  -4  -1   1     1654.57     1664.85     20.30 o 
  -3  -1   1     1893.54     1829.30     20.51 o 
  -2  -1   1    15130.86    16363.19    228.38 o 
  -1  -1   1     6874.98     7760.33    102.97 o 
   0  -1   1     3198.04     3799.27     51.96 o 
   1  -1   1     2309.48     2737.90     25.87 o 
   2  -1   1      805.95      777.17      7.38 o 
   3  -1   1     3594.29     3581.37     35.84 o 
   4  -1   1     1814.02     1758.35     20.91 o 
   5  -1   1      637.07      628.28     11.92 o 
   6  -1   1      835.98      828.21     14.69 o 
   7  -1   1     1167.41     1176.10     19.48 o 
   8  -1   1       22.36       36.90      5.25 o 
  -8   0   1      194.90      201.46     13.53 o 
  -7   0   1       67.47       72.61      5.55 o 
  -6   0   1      624.79      613.00     12.26 o 
  -5   0   1       67.94       50.27      4.03 o 
  -4   0   1      367.30      373.79      7.64 o 
  -3   0   1        1.20        9.38      1.87 o 
  -2   0   1       23.76       32.23      2.01 o 
  -1   0   1     1730.87     1760.13     17.14 o 
   1   0   1     6245.83     6789.46     62.38 o 
   2   0   1     3701.87     3940.87     38.12 o 
   3   0   1     1791.67     1660.78     19.14 o 
   4   0   1      587.53      542.61     11.88 o 
   5   0   1        6.10        7.70      3.29 o 
   6   0   1      107.22      106.01      5.93 o 
   7   0   1       65.17       57.70      5.57 o 
   8   0   1        7.00       14.06      6.40 o 
  -8   1   1       42.17       40.62      5.34 o 
  -7   1   1      120.07      124.47      6.62 o 
  -6   1   1       28.38       22.27      3.75 o 
  -5   1   1      907.54      875.00     13.41 o 
  -4   1   1     2625.79     2459.24     26.72 o 
  -3   1   1     1093.65     1022.26     12.50 o 
  -2   1   1     9109.52    10766.54     98.11 o 
  -1   1   1     7510.91     8954.27     82.88 o 
   0   1   1    11539.53    12132.33    114.33 o 
   1   1   1        4.59        0.88      1.18 o 
   3   1   1       20.25       17.51      2.47 o 
   4   1   1      117.11      102.52      4.90 o 
   5   1   1     1074.91     1094.20     16.85 o 
   6   1   1       25.16       11.98      5.57 o 
   7   1   1       12.30       10.60      3.86 o 
  -8   2   1      746.40      751.22     15.23 o 
  -7   2   1      821.30      809.98     16.48 o 
  -6   2   1      266.32      249.77      7.54 o 
  -5   2   1      333.33      308.39      7.37 o 
  -4   2   1     3030.58     3178.07     34.34 o 
  -3   2   1      326.33      343.76      5.97 o 
  -2   2   1      313.17      342.77      6.72 o 
  -1   2   1     1028.94     1297.31     11.03 o 
   0   2   1       60.16       63.60      1.92 o 
   1   2   1     2583.69     2748.27     22.29 o 
   2   2   1        1.39       10.04      5.70 o 
   3   2   1       13.98       13.61      2.81 o 
   4   2   1      366.64      337.09      8.36 o 
   5   2   1        9.72       11.46      6.45 o 
   6   2   1      203.02      199.34      8.31 o 
   7   2   1       32.58       29.74      4.75 o 
  -8   3   1      131.92      131.41      9.72 o 
  -7   3   1      696.40      659.28     12.78 o 
  -6   3   1       46.44       55.19      4.45 o 
  -5   3   1        0.13        0.79      2.42 o 
  -4   3   1       99.90       85.31      3.22 o 
  -3   3   1      950.40      903.96      9.10 o 
  -2   3   1     2037.20     2065.44     21.57 o 
  -1   3   1      465.44      558.10      7.76 o 
   0   3   1     1125.99     1176.88     10.82 o 
   1   3   1      721.53      654.51      7.44 o 
   2   3   1       92.26       61.02      4.52 o 
   3   3   1        5.51        9.02      2.53 o 
   4   3   1      766.55      738.70     13.16 o 
   5   3   1     1094.05     1086.18     17.82 o 
   6   3   1        1.52        3.07      3.31 o 
   7   3   1        0.33        7.56      4.19 o 
  -8   4   1        0.03        8.63      5.57 o 
  -7   4   1        3.71        8.56      4.81 o 
  -6   4   1      383.84      323.39     15.56 o 
  -5   4   1      202.87      211.04      5.97 o 
  -4   4   1       68.14       53.66      3.17 o 
  -3   4   1       11.07        6.03      1.38 o 
  -2   4   1      903.00      864.74     11.49 o 
  -1   4   1        4.36        7.25      1.79 o 
   0   4   1      187.30      131.39      3.73 o 
   1   4   1     4170.80     4842.78     38.72 o 
   2   4   1      551.93      582.50      7.80 o 
   3   4   1      228.70      245.69      5.44 o 
   4   4   1      573.57      577.48     15.14 o 
   5   4   1      128.55      122.05     10.64 o 
   6   4   1      129.97      127.73      7.67 o 
  -8   5   1       16.91       18.57      5.81 o 
  -7   5   1       12.41       10.36      5.03 o 
  -6   5   1      795.85      717.40     18.50 o 
  -5   5   1      199.87      181.44     14.25 o 
  -4   5   1     1353.35     1382.09     17.66 o 
  -3   5   1     1377.75     1363.75     17.07 o 
  -2   5   1      689.42      679.98     10.41 o 
  -1   5   1        0.52       -0.34      5.89 o 
   0   5   1     1375.39     1680.55     15.72 o 
   1   5   1      306.62      338.05      5.78 o 
   2   5   1      302.09      265.18      7.95 o 
   3   5   1      973.68      973.72     15.39 o 
   4   5   1     1595.16     1590.48     22.62 o 
   5   5   1      291.80      289.31     19.61 o 
   6   5   1      656.91      670.08     15.37 o 
  -8   6   1      210.18      194.52     11.50 o 
  -7   6   1      114.28      105.44      8.47 o 
  -6   6   1      348.74      331.81     12.64 o 
  -5   6   1       46.69       42.40      3.98 o 
  -4   6   1     2098.90     2249.02     27.68 o 
  -3   6   1        1.19        5.74      5.86 o 
  -2   6   1      232.95      215.46     11.29 o 
  -1   6   1      607.30      536.06      9.36 o 
   0   6   1     1652.76     1776.49     17.05 o 
   1   6   1      419.12      387.18      8.33 o 
   2   6   1     2114.37     2159.87     21.11 o 
   3   6   1      677.35      665.70     12.58 o 
   4   6   1       86.57       87.77      5.60 o 
   5   6   1      122.14      127.26      7.16 o 
  -8   7   1      162.30      144.45     10.55 o 
  -7   7   1        6.95       13.97      5.43 o 
  -6   7   1        5.80       11.62      4.84 o 
  -5   7   1     1026.31     1069.98     16.63 o 
  -4   7   1     3277.55     3401.17     37.51 o 
  -3   7   1     3238.90     3282.27     35.99 o 
  -2   7   1     2803.16     2880.61     32.10 o 
  -1   7   1     2822.90     2881.42     42.96 o 
   0   7   1      359.33      306.30     10.06 o 
   1   7   1       22.60       22.45      2.78 o 
   2   7   1      325.34      346.48      7.93 o 
   3   7   1       26.18       28.50      4.08 o 
   4   7   1      371.49      378.28     10.42 o 
   5   7   1       17.68       23.95      7.85 o 
  -8   8   1      459.85      497.01     18.24 o 
  -7   8   1      358.70      376.46     14.80 o 
  -6   8   1      152.16      151.42      6.92 o 
  -5   8   1      352.79      338.27     10.30 o 
  -4   8   1     1096.69     1053.65     16.70 o 
  -3   8   1        7.95       11.36      3.56 o 
  -2   8   1      171.75      173.04      6.53 o 
  -1   8   1       43.09       47.02      6.17 o 
   0   8   1      325.70      334.55      8.78 o 
   1   8   1      665.62      652.07     10.00 o 
   2   8   1      409.51      414.86      8.22 o 
   3   8   1      153.16      168.65     11.49 o 
   4   8   1      158.59      171.68     12.40 o 
  -7   9   1       26.34       35.74      6.76 o 
  -6   9   1      232.87      227.10      8.59 o 
  -5   9   1        3.30        5.95      3.60 o 
  -4   9   1        4.44        4.15      3.92 o 
  -3   9   1     1084.98     1092.07     17.52 o 
  -2   9   1     3376.34     3462.07     39.24 o 
  -1   9   1     1362.97     1382.37     20.07 o 
   0   9   1     1727.31     1775.38     23.95 o 
   1   9   1      543.22      521.00     11.49 o 
   2   9   1       40.24       44.66      4.51 o 
   3   9   1        3.41       -1.49      5.53 o 
  -7  10   1      258.90      247.43     13.11 o 
  -6  10   1      650.88      651.30     14.47 o 
  -5  10   1       99.35       93.15      6.19 o 
  -4  10   1      264.68      261.12      8.82 o 
  -3  10   1      291.38      297.10      9.26 o 
  -2  10   1      648.32      621.83     13.00 o 
  -1  10   1      225.37      228.74      8.20 o 
   0  10   1        0.56       -4.32      2.93 o 
   1  10   1       29.34       28.34      8.06 o 
  -6  11   1      117.80      119.47      7.59 o 
  -5  11   1      119.42       94.55     13.86 o 
  -4  11   1       31.91       27.58      4.69 o 
  -3  11   1        7.02        9.95      7.79 o 
  -2  11   1       20.36       23.37      4.09 o 
  -1  11   1      221.43      219.65      8.43 o 
   0  11   1       64.56       73.15      5.52 o 
   1  11   1       84.20       88.65      9.70 o 
  -4  12   1       59.29       65.90      7.29 o 
  -3  12   1       12.42        9.84      4.92 o 
  -2  12   1       92.05       93.53      6.39 o 
   1 -12   2      188.41      187.38     13.35 o 
   2 -12   2       88.04       93.16     10.22 o 
   3 -12   2       14.93       17.48      7.78 o 
   4 -12   2       17.17       24.93      8.08 o 
  -1 -11   2       60.15       57.96      8.61 o 
   0 -11   2      119.35      125.41     10.60 o 
   1 -11   2       66.82       74.37      8.85 o 
   2 -11   2       65.17       74.51      8.73 o 
   3 -11   2     1084.18     1092.74     18.55 o 
   4 -11   2      556.68      574.19     13.18 o 
   5 -11   2       90.08       89.90      6.34 o 
  -2 -10   2       85.24       96.43      9.42 o 
  -1 -10   2      709.38      713.22     21.53 o 
   0 -10   2      758.11      721.83     21.49 o 
   1 -10   2      134.43      126.83      9.89 o 
   2 -10   2       65.17       51.56      4.53 o 
   3 -10   2      191.46      184.33      7.36 o 
   4 -10   2        1.33        5.70      3.58 o 
   5 -10   2      154.04      150.87      7.23 o 
   6 -10   2        6.84       10.81      5.17 o 
  -3  -9   2      171.61      175.16     11.72 o 
  -2  -9   2       41.69       46.08      6.95 o 
  -1  -9   2        8.97        9.25      5.50 o 
   0  -9   2       56.06       45.59      6.60 o 
   1  -9   2      156.45      157.65      6.32 o 
   2  -9   2      510.26      505.78     10.84 o 
   3  -9   2       29.86       23.77      3.76 o 
   4  -9   2      352.96      328.35      9.16 o 
   5  -9   2      923.80      916.87     16.24 o 
   6  -9   2      257.53      253.26     12.28 o 
   7  -9   2        6.14       18.17      6.28 o 
  -4  -8   2       29.02       45.32      8.04 o 
  -3  -8   2       13.43       21.51      6.28 o 
  -2  -8   2      318.07      317.62      9.09 o 
  -1  -8   2      324.60      334.77      6.75 o 
   0  -8   2      892.86      913.78     14.01 o 
   1  -8   2     2072.65     2129.48     25.51 o 
   2  -8   2       15.51       11.96      3.12 o 
   3  -8   2       24.46       27.97      3.61 o 
   4  -8   2       16.08       16.65      3.80 o 
   5  -8   2      740.88      716.28     13.47 o 
   6  -8   2       27.09       24.57      5.67 o 
   7  -8   2       74.91       80.32      8.54 o 
  -5  -7   2      122.98      115.00     10.89 o 
  -4  -7   2        1.62        3.08      5.88 o 
  -3  -7   2     1793.97     1817.92     35.27 o 
  -2  -7   2       34.14       29.20      3.47 o 
  -1  -7   2       27.38       26.90      2.59 o 
   0  -7   2       80.79       79.51      3.33 o 
   1  -7   2      239.84      181.73     10.28 o 
   2  -7   2      340.79      306.46      7.47 o 
   3  -7   2        5.18        7.24      2.79 o 
   4  -7   2      265.30      266.79      8.45 o 
   5  -7   2       33.70       34.47      8.18 o 
   6  -7   2        0.46       -4.48      3.77 o 
   7  -7   2      318.57      320.61     13.90 o 
   8  -7   2      112.05      103.19      9.53 o 
  -6  -6   2      175.42      179.67     13.54 o 
  -5  -6   2      145.01      139.14     11.22 o 
  -4  -6   2       92.04       85.54      8.47 o 
  -3  -6   2      271.46      277.30      6.22 o 
  -2  -6   2      403.73      382.38      6.72 o 
  -1  -6   2      312.48      280.15      6.46 o 
   0  -6   2        1.93        7.21      1.70 o 
   1  -6   2      449.42      432.08      5.96 o 
   2  -6   2      613.79      720.71     11.08 o 
   3  -6   2      827.34      838.52     12.69 o 
   4  -6   2      269.33      229.51      6.89 o 
   5  -6   2       18.79       17.64      6.52 o 
   6  -6   2      469.44      439.95     14.63 o 
   7  -6   2      437.70      424.77     15.56 o 
   8  -6   2      127.66      120.43     10.17 o 
  -6  -5   2      250.64      280.18     15.13 o 
  -5  -5   2       20.13       19.23      6.81 o 
  -4  -5   2      163.65      162.38      8.87 o 
  -3  -5   2      513.24      517.62      7.93 o 
  -2  -5   2       28.82       24.83      2.21 o 
  -1  -5   2      564.45      544.73      7.13 o 
   0  -5   2        9.02        6.86      1.50 o 
   1  -5   2     1020.67     1138.89     10.97 o 
   2  -5   2     2824.33     3079.12     31.78 o 
   3  -5   2     4948.31     5322.60     52.18 o 
   4  -5   2      935.21      890.70     12.91 o 
   5  -5   2      373.52      360.83     12.07 o 
   6  -5   2      736.91      698.85     18.57 o 
   7  -5   2      224.57      222.74     11.31 o 
   8  -5   2        0.70       -7.11      4.74 o 
  -7  -4   2       46.57       51.44      8.77 o 
  -6  -4   2       25.14       28.13      7.42 o 
  -5  -4   2       49.33       57.48      5.22 o 
  -4  -4   2      167.64      177.94      6.64 o 
  -3  -4   2      696.81      670.76      8.68 o 
  -2  -4   2      352.75      312.11      5.15 o 
  -1  -4   2     2936.46     2991.62     27.25 o 
   0  -4   2     2575.34     2642.90     21.71 o 
   1  -4   2     1417.24     1455.77     22.77 o 
   2  -4   2     2508.27     2440.66     24.95 o 
   3  -4   2      805.17      769.54     10.81 o 
   4  -4   2       11.60       14.94      2.49 o 
   5  -4   2      214.06      205.00      9.18 o 
   6  -4   2      106.04       97.22      5.35 o 
   7  -4   2       71.29       81.18      7.92 o 
   8  -4   2      173.78      203.20     12.28 o 
  -7  -3   2      147.79      167.01     11.98 o 
  -6  -3   2      115.19      118.88      6.34 o 
  -5  -3   2     1066.23     1087.88     17.18 o 
  -4  -3   2     4800.65     4990.60     51.18 o 
  -3  -3   2     1806.84     1754.65     16.37 o 
  -2  -3   2     1291.65     1268.31     12.12 o 
  -1  -3   2      675.24      810.38      8.09 o 
   0  -3   2      446.83      528.74      5.68 o 
   1  -3   2     8363.63     9703.53     72.72 o 
   2  -3   2        7.36       15.84      1.79 o 
   3  -3   2     1639.75     1636.12     18.14 o 
   4  -3   2     1612.81     1496.17     21.69 o 
   5  -3   2      502.47      441.27     13.17 o 
   6  -3   2      502.05      492.25     10.63 o 
   7  -3   2      604.83      628.67     26.85 o 
   8  -3   2      225.40      231.65     13.28 o 
  -7  -2   2       72.55       64.23      5.26 o 
  -6  -2   2       80.71       78.98      5.24 o 
  -5  -2   2      565.63      538.32     16.74 o 
  -4  -2   2     1852.82     1987.56     34.93 o 
  -3  -2   2      985.23     1042.98     30.65 o 
  -2  -2   2     1801.91     1985.64     16.94 o 
  -1  -2   2     6377.13     6723.92     50.88 o 
   0  -2   2     8179.01     9948.29     90.95 o 
   1  -2   2        8.91       18.71      2.42 o 
   2  -2   2     2578.91     2436.50     50.42 o 
   3  -2   2     1422.32     1345.41     17.18 o 
   4  -2   2     1460.75     1397.93     19.98 o 
   5  -2   2      143.81      114.78      5.79 o 
   6  -2   2      141.95      136.00     13.83 o 
   7  -2   2        6.94       10.63      4.98 o 
   8  -2   2        5.83        4.88      4.99 o 
  -8  -1   2        0.83       11.64      6.50 o 
  -7  -1   2      111.35      109.26      6.42 o 
  -6  -1   2     1210.69     1197.93     18.28 o 
  -5  -1   2      183.39      172.59      6.38 o 
  -4  -1   2      202.63      192.93      7.61 o 
  -3  -1   2     3014.55     2771.80     28.65 o 
  -2  -1   2    10593.63    11634.59    106.17 o 
  -1  -1   2     2044.80     1924.52     28.03 o 
   0  -1   2      398.27      291.06      5.79 o 
   1  -1   2     3205.25     3627.88     47.53 o 
   2  -1   2      630.02      653.45     16.79 o 
   3  -1   2      625.55      580.38      6.54 o 
   4  -1   2       46.19       62.12      3.74 o 
   5  -1   2     1194.81     1164.43     17.00 o 
   6  -1   2      342.17      324.53     12.66 o 
   7  -1   2       56.44       50.55      5.32 o 
   8  -1   2       36.57       30.55      5.39 o 
  -8   0   2       97.43      120.79      7.23 o 
  -7   0   2      302.83      301.37      9.34 o 
  -6   0   2     1285.42     1315.22     23.24 o 
  -5   0   2      401.42      372.00      8.49 o 
  -4   0   2      325.27      418.15      7.90 o 
  -3   0   2      515.67      574.07      8.45 o 
  -2   0   2     4768.49     5559.60     51.90 o 
  -1   0   2     2758.04     3195.28     30.13 o 
   0   0   2      472.56      441.80      7.07 o 
   1   0   2     1841.84     1993.39     27.89 o 
   2   0   2     2208.77     2200.24     23.06 o 
   3   0   2     1743.21     1679.02     19.71 o 
   4   0   2      242.16      213.59      6.36 o 
   5   0   2      745.33      747.77     13.35 o 
   6   0   2       60.12       60.37     15.76 o 
   7   0   2      457.20      428.44     11.71 o 
  -8   1   2      151.88      123.93      7.07 o 
  -7   1   2      123.12      125.57      6.62 o 
  -6   1   2        7.62        7.44      3.22 o 
  -5   1   2     1432.02     1443.29     18.61 o 
  -4   1   2      541.83      445.84      7.97 o 
  -3   1   2       19.84        5.65      1.67 o 
  -2   1   2     8087.83     9621.54     87.84 o 
   0   1   2     9625.56    10152.31    131.98 o 
   1   1   2      311.62      251.74      4.72 o 
   2   1   2     1571.42     1575.69     25.00 o 
   3   1   2      443.02      405.19      7.96 o 
   4   1   2       19.12        4.51      4.46 o 
   5   1   2       11.17       11.12      3.81 o 
   6   1   2       90.08       86.80      5.62 o 
   7   1   2      422.93      412.51     11.71 o 
  -8   2   2      168.86      178.94      7.81 o 
  -7   2   2       36.83       32.01      4.16 o 
  -6   2   2       33.29       17.82      3.55 o 
  -5   2   2      705.18      664.03     11.01 o 
  -4   2   2     1594.72     1590.30     23.77 o 
  -3   2   2       22.40       20.25      5.75 o 
  -2   2   2        4.65       18.33      1.61 o 
  -1   2   2     2582.92     3277.38     43.61 o 
   0   2   2      116.41       83.46      3.89 o 
   1   2   2      156.53      169.67      4.21 o 
   2   2   2      389.41      332.65      6.80 o 
   3   2   2       16.28       13.10      2.45 o 
   4   2   2       89.40       75.25      4.64 o 
   5   2   2        0.83        4.79      3.29 o 
   6   2   2       22.40       19.81      4.06 o 
   7   2   2      203.71      208.64     11.02 o 
  -8   3   2      265.22      242.94     12.38 o 
  -7   3   2       21.63       26.60      3.92 o 
  -6   3   2      525.47      486.88      9.95 o 
  -5   3   2      500.98      482.55      9.00 o 
  -4   3   2      141.70      100.66      4.01 o 
  -3   3   2      885.53      949.20     11.59 o 
  -2   3   2       47.01       48.27      2.21 o 
  -1   3   2     1590.98     1827.21     19.42 o 
   0   3   2        4.88        2.12      1.44 o 
   1   3   2      398.93      368.31      5.36 o 
   2   3   2      145.20      154.94      9.78 o 
   3   3   2      597.63      601.80     10.94 o 
   4   3   2      182.52      183.50      7.05 o 
   5   3   2      474.94      467.39     11.33 o 
   6   3   2      384.77      377.22     10.82 o 
  -8   4   2      192.65      187.12     10.84 o 
  -7   4   2       35.47       18.02      5.38 o 
  -6   4   2        2.75        2.74      3.14 o 
  -5   4   2      322.00      304.39      7.06 o 
  -4   4   2        4.18        0.65      1.70 o 
  -3   4   2      490.70      481.05      6.20 o 
  -2   4   2      298.19      267.32      3.87 o 
  -1   4   2      258.75      215.66      5.50 o 
   1   4   2      468.91      298.11      5.35 o 
   2   4   2      418.70      382.65      6.38 o 
   3   4   2      702.18      702.18     12.55 o 
   4   4   2     2681.99     2754.20     33.42 o 
   5   4   2       22.55       21.98      5.59 o 
   6   4   2       20.26       17.08      4.62 o 
  -8   5   2      105.02       88.34      8.68 o 
  -7   5   2       96.68       84.62      7.52 o 
  -6   5   2      705.77      641.84     17.22 o 
  -5   5   2      269.34      258.41     10.29 o 
  -4   5   2     3831.26     3858.41     39.92 o 
  -3   5   2     3079.89     3163.20     33.36 o 
  -2   5   2      452.85      473.32     10.65 o 
  -1   5   2       52.82       28.49      2.68 o 
   0   5   2     3426.48     3641.69     51.33 o 
   1   5   2      177.12      155.96      4.29 o 
   2   5   2        9.27       10.67      2.28 o 
   3   5   2      172.21      173.60      6.99 o 
   4   5   2      164.02      161.31      7.18 o 
   5   5   2      240.54      231.30     15.47 o 
   6   5   2      334.15      369.82     11.81 o 
  -8   6   2       42.28       48.21      7.26 o 
  -7   6   2      295.25      284.07     12.76 o 
  -6   6   2     1101.48     1120.02     24.71 o 
  -5   6   2     1174.42     1194.66     17.18 o 
  -4   6   2     2044.10     2161.72     30.50 o 
  -3   6   2      589.10      590.02     10.46 o 
  -2   6   2      202.51      190.45      5.86 o 
  -1   6   2      872.61      775.13     12.02 o 
   0   6   2      182.02      175.98      4.42 o 
   1   6   2      690.82      629.56      8.97 o 
   2   6   2     2068.24     2069.75     20.70 o 
   3   6   2      602.75      591.79     16.70 o 
   4   6   2      276.30      279.99     12.06 o 
   5   6   2      301.71      326.73     10.57 o 
  -8   7   2       48.19       52.03      7.83 o 
  -7   7   2      106.24       88.72      8.18 o 
  -6   7   2       14.62       13.14      4.96 o 
  -5   7   2      322.73      328.80     12.17 o 
  -4   7   2      471.07      452.84     10.11 o 
  -3   7   2     1250.04     1216.44     28.14 o 
  -2   7   2     5108.80     5252.82     53.51 o 
  -1   7   2     2727.03     2746.39     31.06 o 
   0   7   2      687.68      674.30     14.58 o 
   1   7   2      229.74      239.84      5.95 o 
   2   7   2      698.97      695.12     10.50 o 
   3   7   2       39.11       39.07      4.30 o 
   4   7   2       13.25       20.15      4.46 o 
  -8   8   2      543.19      562.49     19.38 o 
  -7   8   2      136.28      133.09      9.75 o 
  -6   8   2      989.57     1063.61     17.61 o 
  -5   8   2      849.53      852.32     15.02 o 
  -4   8   2      492.25      450.33     10.55 o 
  -3   8   2      987.12      963.11     25.47 o 
  -2   8   2     1958.30     2055.59     25.78 o 
  -1   8   2      117.12      114.39      5.57 o 
   0   8   2      100.91      109.55      7.22 o 
   1   8   2       98.51       95.50      4.44 o 
   2   8   2       26.92       23.73      3.10 o 
   3   8   2      242.44      256.85      9.40 o 
   4   8   2       58.76       61.94      5.80 o 
  -7   9   2        4.96        5.29      5.15 o 
  -6   9   2        6.68        3.06      3.74 o 
  -5   9   2       51.58       60.49      5.19 o 
  -4   9   2      179.94      186.27      7.48 o 
  -3   9   2       44.38       42.18      4.71 o 
  -2   9   2      272.88      259.28      8.20 o 
  -1   9   2       53.58       44.40      4.40 o 
   0   9   2      946.84      978.18     16.50 o 
   1   9   2      217.73      213.36      7.72 o 
   2   9   2       77.62       61.73      6.88 o 
   3   9   2       64.70       79.05      5.88 o 
  -7  10   2       93.47      109.61      9.56 o 
  -6  10   2      171.09      182.97     10.57 o 
  -5  10   2       44.21       45.51      5.08 o 
  -4  10   2      273.12      292.35      9.37 o 
  -3  10   2      218.75      227.84      8.47 o 
  -2  10   2        8.95        8.32      3.43 o 
  -1  10   2        7.26        7.08      3.29 o 
   0  10   2      747.35      724.10     16.49 o 
   1  10   2        8.02        6.23      3.58 o 
  -6  11   2       21.36       24.98      5.08 o 
  -5  11   2        2.22        3.96      4.12 o 
  -4  11   2      655.72      647.87     14.46 o 
  -3  11   2      211.66      206.68      8.58 o 
  -2  11   2        0.33        1.90      3.40 o 
  -1  11   2        0.42        0.87      3.46 o 
   0  11   2       75.60       80.90      5.79 o 
  -4  12   2       10.16       20.15      4.62 o 
  -3  12   2       34.74       44.35      5.76 o 
  -2  12   2      120.79      122.39      7.23 o 
   1 -12   3      619.53      674.78     22.96 o 
   2 -12   3      227.64      240.69     14.44 o 
   3 -12   3       34.64       44.18      8.96 o 
   4 -12   3       15.33       19.59      7.64 o 
  -1 -11   3        7.48        6.85      6.21 o 
   0 -11   3        4.63       -3.06      5.45 o 
   1 -11   3       39.66       23.79      6.90 o 
   2 -11   3      308.20      312.50     15.15 o 
   3 -11   3      276.85      252.38     14.18 o 
   4 -11   3      408.40      382.30     10.75 o 
   5 -11   3      580.30      555.95     13.36 o 
  -2 -10   3       22.06       23.55      6.38 o 
  -1 -10   3      251.20      256.86     13.30 o 
   0 -10   3      101.91      111.44      9.49 o 
   1 -10   3      165.15      161.31     10.79 o 
   2 -10   3      394.89      388.44      9.76 o 
   3 -10   3      736.64      721.63     27.72 o 
   4 -10   3       60.80       55.25      4.93 o 
   5 -10   3      298.90      303.22     23.48 o 
   6 -10   3       12.87       12.47      5.74 o 
  -3  -9   3      165.64      205.90     12.28 o 
  -2  -9   3       22.64       11.08      5.45 o 
  -1  -9   3     1408.96     1437.64     30.83 o 
   0  -9   3      151.67      148.01     10.10 o 
   1  -9   3        1.72        1.98      2.72 o 
   2  -9   3      109.92      104.91     10.46 o 
   3  -9   3       96.52       84.46      5.23 o 
   4  -9   3      273.70      251.72      8.11 o 
   5  -9   3       25.29       23.78      4.20 o 
   6  -9   3       55.34       62.49      7.61 o 
   7  -9   3      777.38      756.48     22.34 o 
  -4  -8   3      180.80      192.90     12.33 o 
  -3  -8   3      119.88      114.76      9.37 o 
  -2  -8   3       68.36       71.00      5.34 o 
  -1  -8   3       51.99       47.27      6.31 o 
   0  -8   3       15.00       18.99      3.07 o 
   1  -8   3      103.55       96.60      7.35 o 
   2  -8   3       11.95       12.34      3.12 o 
   3  -8   3       97.08       91.37      5.23 o 
   4  -8   3      310.81      328.33      8.81 o 
   5  -8   3      376.86      341.43      9.33 o 
   6  -8   3      347.71      301.97     13.28 o 
   7  -8   3     1122.50     1132.75     27.89 o 
  -5  -7   3       14.84       12.45      6.97 o 
  -4  -7   3        7.09       13.49      6.52 o 
  -3  -7   3      467.46      458.14     10.86 o 
  -2  -7   3     3206.37     3449.16     78.37 o 
  -1  -7   3      392.37      386.94      6.66 o 
   0  -7   3      511.39      524.41      7.53 o 
   1  -7   3     1248.61     1239.15     16.37 o 
   2  -7   3       90.41      103.31      4.89 o 
   3  -7   3      450.60      439.75      9.19 o 
   4  -7   3      345.16      336.95     15.08 o 
   5  -7   3      289.70      287.19      8.22 o 
   6  -7   3       20.73       17.08      5.29 o 
   7  -7   3      416.20      393.70     15.53 o 
  -6  -6   3       38.25       36.02      8.61 o 
  -5  -6   3       13.49       10.17      6.83 o 
  -4  -6   3       12.28       17.64      6.62 o 
  -3  -6   3     1791.37     1819.11     23.61 o 
  -2  -6   3      257.44      229.73      5.38 o 
  -1  -6   3     1490.30     1555.62     15.20 o 
   0  -6   3     1891.16     1866.28     19.14 o 
   1  -6   3     1281.32     1293.56     12.69 o 
   2  -6   3      172.65      169.60      5.20 o 
   3  -6   3      235.08      254.38     13.86 o 
   4  -6   3      835.46      774.34     12.56 o 
   5  -6   3        0.96       -0.29      2.96 o 
   6  -6   3       97.31      111.82      8.32 o 
   7  -6   3      300.85      290.40     13.57 o 
   8  -6   3      326.22      321.18     14.92 o 
  -6  -5   3      293.28      303.92     15.39 o 
  -5  -5   3       37.21       41.69      8.06 o 
  -4  -5   3      494.73      490.89     17.03 o 
  -3  -5   3      153.23      139.88      4.38 o 
  -2  -5   3      292.72      276.05      5.15 o 
  -1  -5   3       25.26       24.92      1.93 o 
   0  -5   3       17.49        9.03      1.52 o 
   1  -5   3      881.25      992.91     10.72 o 
   2  -5   3      551.18      501.52      6.25 o 
   3  -5   3     4042.12     4226.28     42.60 o 
   4  -5   3      497.73      454.34      8.83 o 
   5  -5   3     1016.55      996.29     21.89 o 
   6  -5   3      704.38      682.89     18.59 o 
   7  -5   3        8.03       11.76      5.36 o 
   8  -5   3      113.89      116.14     10.25 o 
  -7  -4   3       82.82       85.40      9.96 o 
  -6  -4   3      192.44      229.90     13.33 o 
  -5  -4   3       14.52       14.37      6.47 o 
  -4  -4   3       30.50       29.86      5.42 o 
  -3  -4   3       95.80       92.49      3.41 o 
  -2  -4   3      246.25      190.85      3.96 o 
  -1  -4   3     4045.78     4103.97     32.73 o 
   0  -4   3     2127.35     2523.28     22.06 o 
   1  -4   3    10643.11    11905.99     89.12 o 
   2  -4   3    18127.88    19873.03    179.10 o 
   3  -4   3      896.61      832.23     23.80 o 
   4  -4   3       52.63       38.98      3.09 o 
   5  -4   3      259.88      247.78     10.22 o 
   6  -4   3        6.29        0.88      4.01 o 
   7  -4   3       11.56        9.65      5.24 o 
   8  -4   3       88.95       86.89      9.39 o 
  -7  -3   3       13.77       21.34      6.81 o 
  -6  -3   3       33.30       26.21      6.81 o 
  -5  -3   3      977.63      988.21     21.27 o 
  -4  -3   3     1565.14     1592.79     20.41 o 
  -3  -3   3     1495.60     1373.42     14.10 o 
  -2  -3   3     4582.90     5064.20     39.80 o 
  -1  -3   3     1537.57     1626.86     14.07 o 
   0  -3   3        9.55       12.79      1.17 o 
   1  -3   3     3136.48     3708.35     29.26 o 
   2  -3   3      643.52      827.72     10.58 o 
   3  -3   3      566.67      557.83      8.46 o 
   4  -3   3     2681.79     2858.21     42.68 o 
   5  -3   3     1512.43     1518.84     28.46 o 
   6  -3   3       59.17       54.07      6.71 o 
   7  -3   3      669.15      642.03     19.40 o 
   8  -3   3        9.92       11.22      6.38 o 
  -7  -2   3      263.48      226.84     13.04 o 
  -6  -2   3      426.22      392.14     15.44 o 
  -5  -2   3      463.13      394.16      9.07 o 
  -4  -2   3       14.98        9.72      2.68 o 
  -3  -2   3      903.68     1054.15     10.75 o 
  -2  -2   3      198.61      190.84      5.34 o 
  -1  -2   3      753.20      665.07     10.59 o 
   0  -2   3     1164.91     1166.99     17.54 o 
   1  -2   3    20988.33    23715.26    299.67 o 
   2  -2   3      659.06      937.69     16.13 o 
   3  -2   3     2248.98     2148.28     22.60 o 
   4  -2   3     1939.69     1941.11     17.78 o 
   5  -2   3      243.44      223.78     15.39 o 
   6  -2   3       89.57       86.00      5.44 o 
   7  -2   3      356.73      383.53     10.82 o 
   8  -2   3        6.90       11.22      6.52 o 
  -8  -1   3      162.20      185.05     12.43 o 
  -7  -1   3      345.19      336.71      9.84 o 
  -6  -1   3        7.10       17.19      6.20 o 
  -5  -1   3      113.85      109.49      8.28 o 
  -4  -1   3      693.23      646.03     10.34 o 
  -3  -1   3    10149.23    11263.68    103.89 o 
  -2  -1   3      259.17      253.27      4.44 o 
  -1  -1   3     4155.56     4206.89     57.72 o 
   0  -1   3     2499.03     2886.71     40.39 o 
   1  -1   3     3944.04     5067.30     65.69 o 
   2  -1   3      272.13      283.14      7.64 o 
   3  -1   3       41.21       29.46      2.68 o 
   4  -1   3        1.19        1.08      2.33 o 
   5  -1   3      223.26      212.93     19.79 o 
   6  -1   3      235.55      219.44      8.12 o 
   7  -1   3      188.97      178.74      8.12 o 
  -8   0   3      126.55      118.40      6.84 o 
  -7   0   3      372.33      380.83     10.11 o 
  -6   0   3      445.18      426.83     10.06 o 
  -5   0   3      152.73      133.22      5.51 o 
  -4   0   3     1241.43     1339.60     16.60 o 
  -2   0   3     1904.06     2491.08     24.62 o 
  -1   0   3       77.35       53.54      1.85 o 
   0   0   3     3386.44     3138.17     41.24 o 
   1   0   3       23.49       26.99      2.49 o 
   2   0   3       31.43       11.24      1.93 o 
   3   0   3       80.28       67.40      3.66 o 
   4   0   3       29.20       28.29      3.39 o 
   5   0   3      623.93      635.80     12.47 o 
   6   0   3      829.68      853.34     15.75 o 
   7   0   3      264.15      248.71      9.69 o 
  -8   1   3       13.42       18.11      4.29 o 
  -7   1   3      738.03      699.55     13.55 o 
  -6   1   3        3.43        2.13      3.15 o 
  -5   1   3      448.23      411.85      9.92 o 
  -4   1   3      226.90      238.70     13.00 o 
  -3   1   3      499.81      537.24      8.00 o 
  -2   1   3     8227.44    10081.12    109.47 o 
  -1   1   3     5042.87     5830.55     54.29 o 
   0   1   3      342.43      442.37      8.47 o 
   1   1   3       77.63       46.72      3.23 o 
   2   1   3      718.46      658.91     12.66 o 
   3   1   3       60.91       62.90      7.19 o 
   4   1   3      123.49      118.23      5.44 o 
   5   1   3     1381.85     1335.96     19.96 o 
   6   1   3      207.50      183.71     11.06 o 
   7   1   3        1.87        3.09      3.88 o 
  -8   2   3      109.07      116.82     19.03 o 
  -7   2   3      168.57      175.60      8.08 o 
  -6   2   3        2.58        2.25      3.07 o 
  -5   2   3      769.03      760.91     11.95 o 
  -4   2   3      710.34      817.79     11.45 o 
  -3   2   3        7.84       16.24      1.99 o 
  -2   2   3     6530.66     7247.68     95.99 o 
  -1   2   3     2019.75     2247.98     31.47 o 
   1   2   3     7734.24     8184.22    106.32 o 
   2   2   3     1364.82     1246.16     15.91 o 
   3   2   3      111.03      101.47      7.22 o 
   4   2   3      412.42      437.41      9.96 o 
   5   2   3       58.41       63.38      5.07 o 
   6   2   3       37.81       37.74      4.78 o 
   7   2   3      366.66      363.85     11.49 o 
  -8   3   3       64.15       51.58      6.92 o 
  -7   3   3       99.91       96.37      5.99 o 
  -6   3   3      327.83      311.44      8.18 o 
  -5   3   3     1216.49     1199.42     15.95 o 
  -4   3   3      151.71      103.26      6.44 o 
  -3   3   3      804.51     1059.08     12.72 o 
  -2   3   3     5699.04     6027.27     56.44 o 
  -1   3   3      731.77      725.72     13.47 o 
   0   3   3       85.79      104.56      4.86 o 
   1   3   3     1059.91     1445.81     17.19 o 
   2   3   3      429.13      433.17      9.30 o 
   3   3   3      922.95      885.48     19.78 o 
   4   3   3      154.76      153.21      7.36 o 
   5   3   3      194.09      167.32      7.30 o 
   6   3   3      581.50      561.76     13.45 o 
  -8   4   3      282.04      251.60     12.47 o 
  -7   4   3       32.40       50.37      6.45 o 
  -6   4   3     1636.67     1605.97     27.58 o 
  -5   4   3      742.00      737.41     11.52 o 
  -4   4   3        7.14       17.53      2.88 o 
  -3   4   3      109.96      136.40      3.86 o 
  -2   4   3      677.19      764.78     11.31 o 
  -1   4   3      365.74      348.68      6.79 o 
   0   4   3     6761.96     7638.88     72.08 o 
   1   4   3     1947.17     1962.64     22.36 o 
   2   4   3     1106.08     1092.98     15.55 o 
   3   4   3     2991.05     2946.09     34.05 o 
   4   4   3      814.81      810.25     15.09 o 
   5   4   3      253.78      248.73      9.04 o 
   6   4   3      155.10      168.87      8.35 o 
  -8   5   3      134.77      115.38      9.15 o 
  -7   5   3       41.29       50.44      6.57 o 
  -6   5   3        4.31        8.66      4.72 o 
  -5   5   3      393.33      393.56     12.64 o 
  -4   5   3     1572.45     1437.38     25.94 o 
  -3   5   3     2776.14     2848.50     24.23 o 
  -2   5   3      241.77      181.22      3.77 o 
  -1   5   3     1558.24     1429.87     20.92 o 
   0   5   3     2135.34     2018.52     23.29 o 
   1   5   3     1234.53     1376.25     14.50 o 
   2   5   3      278.57      246.53      8.73 o 
   3   5   3       76.50       65.27      4.96 o 
   4   5   3       29.33       34.56      4.43 o 
   5   5   3      290.11      269.76      9.62 o 
  -8   6   3       34.18       39.37      7.14 o 
  -7   6   3      675.07      678.67     19.14 o 
  -5   6   3      539.83      521.03     14.87 o 
  -4   6   3     6833.79     7276.18     71.25 o 
  -3   6   3     1244.91     1260.60     17.16 o 
  -2   6   3        5.81        6.30      3.94 o 
  -1   6   3        0.34        1.63      3.27 o 
   0   6   3      168.76      202.06      7.52 o 
   1   6   3     1344.17     1324.06     14.72 o 
   2   6   3      427.28      463.67     10.16 o 
   3   6   3       41.51       53.03      4.66 o 
   4   6   3      241.50      259.85      9.14 o 
   5   6   3     1093.05     1125.25     23.00 o 
  -8   7   3      577.53      565.21     18.93 o 
  -7   7   3      302.57      307.83     13.52 o 
  -6   7   3      107.94      107.19      8.42 o 
  -5   7   3       50.77       59.29      6.38 o 
  -4   7   3        1.81       -2.51      2.89 o 
  -3   7   3      738.57      740.30     14.22 o 
  -2   7   3     2052.37     2099.35     25.60 o 
  -1   7   3      943.38      919.85     14.52 o 
   0   7   3      208.59      180.52     10.90 o 
   1   7   3      902.91      910.78     12.06 o 
   2   7   3      369.40      378.84      9.51 o 
   3   7   3      239.97      205.81      7.86 o 
   4   7   3       14.58       21.71      7.98 o 
  -8   8   3       61.79       76.08      8.77 o 
  -7   8   3       42.63       49.09      7.26 o 
  -6   8   3      245.56      255.56     11.74 o 
  -5   8   3      163.95      163.39      7.07 o 
  -4   8   3      194.60      198.98      7.48 o 
  -3   8   3      628.01      601.47     12.06 o 
  -2   8   3     1775.07     1826.54     23.96 o 
  -1   8   3       47.12       46.48      4.34 o 
   0   8   3       11.46       11.88      3.50 o 
   1   8   3      104.38      103.49      6.00 o 
   2   8   3       46.19       41.67      4.37 o 
   3   8   3      218.62      227.27      8.42 o 
  -7   9   3       65.48       58.29      7.76 o 
  -6   9   3      229.41      221.60     11.43 o 
  -5   9   3       92.63      103.91      7.55 o 
  -4   9   3      226.11      216.51      8.00 o 
  -3   9   3        1.89       -0.26      3.26 o 
  -2   9   3       27.08       25.98      3.87 o 
  -1   9   3      205.62      198.52      7.32 o 
   0   9   3        2.89        2.52      3.11 o 
   1   9   3        6.44        6.61      3.27 o 
   2   9   3       13.23       16.93      5.15 o 
  -7  10   3        1.47        1.09      5.00 o 
  -6  10   3       15.97       13.28      5.53 o 
  -5  10   3      139.77      152.86      7.56 o 
  -4  10   3      272.11      236.72     19.13 o 
  -3  10   3      151.49      137.86      7.16 o 
  -2  10   3        7.76        5.87      3.40 o 
  -1  10   3      146.74      160.37      7.23 o 
   0  10   3      612.00      579.64     13.96 o 
   1  10   3        1.30        3.27      4.84 o 
  -6  11   3        1.44       -1.11      4.62 o 
  -5  11   3       60.17       47.37      5.48 o 
  -4  11   3      210.10      210.67      8.81 o 
  -3  11   3       92.51       72.60      5.80 o 
  -2  11   3        3.17        5.48      6.62 o 
  -1  11   3      308.70      288.48      9.75 o 
   0  11   3       36.29       38.53      4.82 o 
  -3  12   3       12.66       17.94      4.69 o 
   1 -12   4      268.87      261.11     14.87 o 
   2 -12   4       66.36       68.28      9.18 o 
   3 -12   4      321.48      317.91     16.34 o 
  -1 -11   4       64.67       60.85      8.68 o 
   0 -11   4       14.20       19.78      6.69 o 
   1 -11   4       10.02       10.67      5.93 o 
   2 -11   4      143.77      142.20     11.31 o 
   3 -11   4       14.49       10.32      6.78 o 
   4 -11   4       30.62       28.72      7.52 o 
   5 -11   4       40.91       46.21      5.25 o 
  -2 -10   4      154.51      143.79     11.05 o 
  -1 -10   4      195.85      166.44     11.22 o 
   0 -10   4        2.56       -2.32      4.79 o 
   1 -10   4       67.25       66.10      7.68 o 
   2 -10   4      482.44      481.66     17.36 o 
   3 -10   4      247.73      234.61      7.99 o 
   4 -10   4      276.12      244.08      8.42 o 
   5 -10   4      335.72      329.22      9.87 o 
   6 -10   4       33.26       46.62      7.42 o 
  -3  -9   4       23.41       19.71      6.69 o 
  -2  -9   4      107.38       91.57      8.42 o 
  -1  -9   4      119.23      107.55      8.77 o 
   0  -9   4       19.67       35.81      6.31 o 
   1  -9   4      232.69      214.27     11.57 o 
   2  -9   4      449.64      438.50      9.75 o 
   3  -9   4      145.35      154.55      6.95 o 
   4  -9   4       45.98       40.02      6.07 o 
   5  -9   4      759.63      759.73     14.58 o 
   6  -9   4      180.16      155.41      9.96 o 
  -4  -8   4       39.49       53.50      8.23 o 
  -3  -8   4      379.31      351.80     14.08 o 
  -2  -8   4     1889.28     2019.59     26.43 o 
  -1  -8   4      857.93      897.02     14.93 o 
   0  -8   4        3.28        3.25      4.51 o 
   1  -8   4      279.24      293.14      7.49 o 
   2  -8   4       99.29       99.74      4.94 o 
   3  -8   4       18.07       25.21      3.76 o 
   4  -8   4       39.60       48.91      4.44 o 
   5  -8   4       43.78       43.81      7.72 o 
   6  -8   4      109.32      111.51      8.80 o 
   7  -8   4      143.26      168.67     10.98 o 
  -5  -7   4      284.78      325.31     15.94 o 
  -4  -7   4        5.75       -0.33      6.07 o 
  -3  -7   4      439.63      446.19     10.64 o 
  -2  -7   4     1786.87     1868.24     24.37 o 
  -1  -7   4      143.78      129.46     12.19 o 
   0  -7   4      857.79      900.11     10.50 o 
   1  -7   4      196.33      194.37      5.75 o 
   2  -7   4        6.57       13.12      7.90 o 
   3  -7   4      737.53      676.67     11.98 o 
   4  -7   4      191.84      178.17      6.66 o 
   5  -7   4      565.03      567.05     22.67 o 
   6  -7   4     1250.32     1197.40     26.89 o 
   7  -7   4      841.24      812.59     22.98 o 
  -6  -6   4       98.70      115.59     11.41 o 
  -5  -6   4       76.93       69.70      9.39 o 
  -4  -6   4      445.88      435.96     16.32 o 
  -3  -6   4     1655.02     1777.69     23.44 o 
  -2  -6   4       34.60       40.80      5.94 o 
  -1  -6   4     1487.57     1527.66     14.91 o 
   0  -6   4     4859.51     5305.37     42.34 o 
   1  -6   4     2175.62     2138.21     30.34 o 
   2  -6   4      141.37      105.98      3.25 o 
   3  -6   4     1466.70     1412.84     18.20 o 
   4  -6   4      408.50      418.49      9.90 o 
   5  -6   4       39.64       41.67      5.67 o 
   6  -6   4       90.78       88.17      7.85 o 
   7  -6   4       46.32       48.36      7.64 o 
  -6  -5   4       62.47       70.98      9.56 o 
  -5  -5   4      406.68      446.02     17.31 o 
  -4  -5   4     1160.90     1202.05     27.56 o 
  -3  -5   4     1251.98     1192.96     16.92 o 
  -2  -5   4      213.50      208.67      4.37 o 
  -1  -5   4     2386.39     2465.64     34.52 o 
   0  -5   4     6094.01     6876.67     53.19 o 
   1  -5   4      695.34      873.20      9.28 o 
   2  -5   4      827.54      869.87      9.40 o 
   3  -5   4       16.11       25.96      2.99 o 
   4  -5   4      323.18      292.31      9.92 o 
   5  -5   4     1525.64     1435.46     27.94 o 
   6  -5   4      387.79      376.25     13.90 o 
   7  -5   4      196.35      187.00     11.41 o 
  -7  -4   4      497.92      490.70     19.45 o 
  -6  -4   4      224.53      222.88     13.47 o 
  -5  -4   4      130.37      116.23     10.10 o 
  -4  -4   4      970.15      974.40     23.57 o 
  -3  -4   4       33.15       29.75      2.23 o 
  -2  -4   4     2652.26     2730.65     23.23 o 
  -1  -4   4      516.23      471.53      5.77 o 
   0  -4   4      105.17      138.70      2.99 o 
   1  -4   4     3652.37     3447.08     27.84 o 
   2  -4   4     4366.83     4538.92     50.47 o 
   3  -4   4     4234.94     4399.37     66.46 o 
   4  -4   4      757.16      712.29     11.11 o 
   5  -4   4     1087.60     1019.58     22.29 o 
   6  -4   4        2.58        7.19      4.62 o 
   7  -4   4       39.49       38.02      7.04 o 
  -7  -3   4       29.63       28.93      7.30 o 
  -6  -3   4       49.79       59.81      8.21 o 
  -5  -3   4      370.85      355.16      9.07 o 
  -4  -3   4      120.15      103.52      3.72 o 
  -3  -3   4     1552.84     1466.82     14.17 o 
  -2  -3   4     2138.93     2037.12     21.28 o 
  -1  -3   4     3838.29     4169.90     41.35 o 
   0  -3   4       63.79       70.81      2.23 o 
   1  -3   4     7097.63     7471.89     73.00 o 
   2  -3   4     2023.30     2094.54     31.02 o 
   3  -3   4      930.14     1016.76     13.06 o 
   4  -3   4      167.17      163.63      5.08 o 
   5  -3   4        7.91       10.08      4.36 o 
   6  -3   4      265.40      239.62     11.12 o 
   7  -3   4      188.38      192.45     11.60 o 
  -7  -2   4       95.23      104.11     10.01 o 
  -6  -2   4      903.16      822.63     14.42 o 
  -5  -2   4     1114.91     1058.22     15.73 o 
  -4  -2   4       93.99       97.29      3.19 o 
  -3  -2   4     2356.82     2482.02     32.44 o 
  -2  -2   4     2724.95     3151.45     30.97 o 
  -1  -2   4      370.49      399.42      9.42 o 
   0  -2   4     4015.00     4444.59     99.80 o 
   1  -2   4      890.00     1039.46     16.29 o 
   2  -2   4     2020.65     2435.98     35.45 o 
   3  -2   4     6298.26     7299.82     97.26 o 
   4  -2   4      900.80      889.88     19.14 o 
   5  -2   4        8.16        6.81      4.22 o 
   6  -2   4      233.21      230.61     11.60 o 
   7  -2   4      270.43      258.03     13.04 o 
  -8  -1   4       88.12       85.78      9.51 o 
  -7  -1   4        6.40        8.09      3.78 o 
  -6  -1   4       20.61       20.38      3.96 o 
  -5  -1   4        7.19        6.15      4.17 o 
  -4  -1   4      360.67      320.51      6.81 o 
  -3  -1   4      228.95      267.62      5.43 o 
  -2  -1   4      332.86      401.27     10.08 o 
  -1  -1   4     5926.36     6467.61     87.39 o 
   0  -1   4      416.75      542.60      9.68 o 
   1  -1   4      301.07      384.60      8.23 o 
   2  -1   4      256.12      236.68      7.38 o 
   3  -1   4     4876.98     5426.16     74.80 o 
   4  -1   4      473.09      503.32     13.85 o 
   5  -1   4        2.49        2.13      3.23 o 
   6  -1   4      119.17      119.27      6.64 o 
   7  -1   4      704.63      669.21     20.96 o 
  -8   0   4       13.04       13.66      4.47 o 
  -7   0   4      663.46      623.48     28.71 o 
  -6   0   4      222.21      202.27     11.05 o 
  -5   0   4     1364.91     1364.16     17.96 o 
  -4   0   4     1101.05     1137.70     14.63 o 
  -3   0   4     2508.98     2799.42     28.49 o 
  -2   0   4       13.31       16.22      1.63 o 
  -1   0   4      725.38      542.59      8.89 o 
   0   0   4     3052.08     2863.81     38.47 o 
   1   0   4      266.01      313.66      7.97 o 
   2   0   4       34.12       29.95      3.18 o 
   3   0   4     2984.65     3156.20     47.15 o 
   4   0   4        0.01       -1.11      2.68 o 
   5   0   4      750.73      857.70     21.82 o 
   6   0   4        7.94        8.73      3.85 o 
   7   0   4       94.53      104.23      7.09 o 
  -8   1   4       97.47       99.56      9.56 o 
  -7   1   4      163.69      161.68     11.77 o 
  -6   1   4       43.74       33.79      4.01 o 
  -5   1   4      202.29      197.69      6.10 o 
  -4   1   4      249.69      198.27      5.35 o 
  -3   1   4      252.77      191.57      5.64 o 
  -2   1   4     1524.10     1653.14     17.46 o 
  -1   1   4     1395.90     1556.59     16.38 o 
   0   1   4     1105.45     1079.82     17.22 o 
   1   1   4        8.20        3.15      2.13 o 
   2   1   4      782.44      997.15     19.00 o 
   3   1   4       93.23       89.18      4.52 o 
   4   1   4      732.84      718.89     18.82 o 
   5   1   4     4763.26     4991.64    106.17 o 
   6   1   4     1311.47     1274.68     21.16 o 
   7   1   4       16.33       25.04      5.01 o 
  -8   2   4      390.98      380.18     22.76 o 
  -7   2   4      431.81      430.91     10.24 o 
  -6   2   4       11.13        4.37      3.97 o 
  -5   2   4       27.38       23.44      3.18 o 
  -4   2   4      109.02      155.72      4.88 o 
  -3   2   4     2761.09     3290.09     32.91 o 
  -2   2   4     1370.23     1533.80     21.56 o 
  -1   2   4      504.18      507.59     10.13 o 
   0   2   4     1262.13     1067.49     17.67 o 
   1   2   4     5106.66     4950.45     67.42 o 
   2   2   4     2232.49     2306.51     36.55 o 
   3   2   4      489.82      475.56      9.72 o 
   4   2   4      514.05      488.48     14.96 o 
   5   2   4     1643.00     1598.86     23.41 o 
   6   2   4       64.95       60.47      5.51 o 
  -8   3   4      136.54      131.74      9.25 o 
  -7   3   4      107.45      114.57      6.16 o 
  -6   3   4      258.12      251.86      8.69 o 
  -5   3   4      497.07      473.48      9.12 o 
  -4   3   4      358.49      341.58      6.77 o 
  -3   3   4     9824.52    11025.30    101.55 o 
  -2   3   4     6188.76     6226.63     58.66 o 
  -1   3   4     3941.12     4150.31     56.40 o 
   0   3   4     3252.69     3617.77     50.66 o 
   1   3   4     5254.65     5358.50     73.35 o 
   2   3   4       80.95       51.84      3.54 o 
   3   3   4       63.20       67.41      4.59 o 
   4   3   4       80.94       93.60      5.96 o 
   5   3   4       10.94        8.35      3.79 o 
   6   3   4      122.96      131.80      7.47 o 
  -8   4   4       16.75       14.82      5.60 o 
  -7   4   4     1346.24     1395.62     28.60 o 
  -6   4   4     3010.71     2942.15     32.94 o 
  -5   4   4     1373.50     1413.11     18.08 o 
  -4   4   4      442.19      375.70      7.22 o 
  -3   4   4       40.49       22.78      3.87 o 
  -2   4   4     1099.16     1121.22     13.51 o 
  -1   4   4      799.32      912.44     17.19 o 
   0   4   4      157.92      130.44      6.19 o 
   1   4   4      686.90      700.44     15.53 o 
   2   4   4     1149.04     1083.06     15.96 o 
   3   4   4     2283.34     2235.25     28.05 o 
   4   4   4      116.90      113.97      6.40 o 
   5   4   4       43.82       63.25      5.78 o 
   6   4   4      183.05      211.80      9.41 o 
  -8   5   4      298.53      314.33     13.49 o 
  -7   5   4       43.18       33.61      6.19 o 
  -6   5   4     1117.70     1062.51     23.31 o 
  -5   5   4        2.21        2.87      3.82 o 
  -4   5   4      714.86      700.11     10.35 o 
  -3   5   4      106.40       72.84      3.30 o 
  -2   5   4     1523.79     1498.89     17.28 o 
  -1   5   4     7327.45     8052.91    106.91 o 
   0   5   4     2468.99     2591.93     40.08 o 
   1   5   4      432.81      382.30     11.91 o 
   2   5   4      649.51      613.33     11.71 o 
   3   5   4      786.23      773.84     14.50 o 
   4   5   4        6.68        7.70      7.64 o 
   5   5   4       20.23       27.11      4.86 o 
  -8   6   4      429.47      451.59     16.55 o 
  -7   6   4       89.67       96.90      8.11 o 
  -6   6   4       31.31       31.04      5.69 o 
  -5   6   4     1393.83     1385.59     27.44 o 
  -4   6   4     3694.61     3885.33     57.94 o 
  -3   6   4     1084.66     1073.82     21.30 o 
  -2   6   4      126.33      124.04      5.25 o 
  -1   6   4     1387.46     1448.07     19.02 o 
   0   6   4      190.25      220.56      9.08 o 
   1   6   4      341.11      336.29     11.45 o 
   2   6   4      100.78       84.85      6.92 o 
   3   6   4      326.23      304.30      9.32 o 
   4   6   4      376.03      372.11     10.99 o 
   5   6   4       80.29       85.89      7.22 o 
  -8   7   4      294.20      297.01     13.80 o 
  -7   7   4       21.41       28.65      6.31 o 
  -6   7   4       21.14       18.74      5.36 o 
  -5   7   4      129.74      122.54      8.37 o 
  -4   7   4      779.15      761.25     18.43 o 
  -3   7   4       71.97       86.09      5.10 o 
  -2   7   4       78.95       71.68      7.96 o 
  -1   7   4       79.45       72.98      7.14 o 
   0   7   4      148.08      133.50      7.85 o 
   1   7   4     1331.16     1306.00     26.56 o 
   2   7   4       27.15       39.32      5.83 o 
   3   7   4       65.32       53.03      6.62 o 
   4   7   4      231.74      212.07     12.07 o 
  -8   8   4      169.15      141.53     10.77 o 
  -7   8   4       34.25       31.54      6.57 o 
  -6   8   4      739.79      656.52     18.93 o 
  -5   8   4       92.44       83.38      7.38 o 
  -4   8   4       47.89       49.71      6.09 o 
  -3   8   4     1873.68     1957.85     25.56 o 
  -2   8   4      227.36      204.44      8.54 o 
  -1   8   4        2.01        1.12      4.32 o 
   0   8   4      117.93      121.16      8.02 o 
   1   8   4       22.37       44.13      5.88 o 
   2   8   4       20.93       26.94      5.50 o 
   3   8   4        3.28        9.01      4.72 o 
  -7   9   4      119.47      118.10      9.89 o 
  -6   9   4      477.56      466.72     16.06 o 
  -5   9   4        4.28        6.43      4.55 o 
  -4   9   4        3.40        1.52      3.33 o 
  -3   9   4        2.59        4.69      3.36 o 
  -2   9   4      321.21      328.51      9.35 o 
  -1   9   4        3.19       -2.88      5.17 o 
   0   9   4      196.36      184.06      9.87 o 
   1   9   4      478.88      476.66     16.13 o 
   2   9   4       28.21       36.14      6.38 o 
  -7  10   4       23.16       30.24      6.69 o 
  -6  10   4      212.96      197.57     11.36 o 
  -5  10   4        8.96        4.39      5.00 o 
  -4  10   4      871.98      808.65     15.87 o 
  -3  10   4       18.87       24.31      4.21 o 
  -2  10   4       32.83       37.18      8.35 o 
  -1  10   4      171.35      161.31      7.32 o 
   0  10   4       16.61       16.65      5.26 o 
   1  10   4        0.82       -0.52      4.17 o 
  -5  11   4       59.06       55.83      7.52 o 
  -4  11   4       11.70       14.70      5.48 o 
  -3  11   4      131.84      120.24      7.04 o 
  -2  11   4      182.25      193.13      8.43 o 
  -1  11   4      468.14      518.28     17.29 o 
   0  11   4      383.37      361.95     14.73 o 
   1 -12   5      129.58      151.52     12.28 o 
   2 -12   5       87.77       82.48     10.29 o 
   3 -12   5      347.35      345.30     17.48 o 
  -1 -11   5      394.97      370.15     16.51 o 
   0 -11   5       79.20       81.04      9.23 o 
   1 -11   5        5.64        1.47      5.38 o 
   2 -11   5       51.09       41.91      8.06 o 
   3 -11   5      214.98      221.62     13.76 o 
   4 -11   5      104.39       75.08      9.49 o 
   5 -11   5       55.40       40.70      8.11 o 
  -2 -10   5        7.58       -4.34      5.05 o 
  -1 -10   5       16.15       10.06      5.83 o 
   0 -10   5      215.03      194.82     11.74 o 
   1 -10   5       67.42       53.86      7.45 o 
   2 -10   5       10.50        7.57      5.81 o 
   3 -10   5      817.62      710.35     21.68 o 
   4 -10   5      102.04       99.08     11.49 o 
   5 -10   5      142.11      131.38      6.92 o 
   6 -10   5       28.62       17.26      6.26 o 
  -3  -9   5       10.69       25.07      7.11 o 
  -2  -9   5      681.61      678.67     20.06 o 
  -1  -9   5      400.93      420.08     15.42 o 
   0  -9   5       25.90       27.42      5.98 o 
   1  -9   5      120.34      123.65      9.68 o 
   2  -9   5       89.43      104.75      8.92 o 
   3  -9   5       46.63       43.34      8.96 o 
   4  -9   5      454.24      456.00     17.74 o 
   5  -9   5     1406.96     1375.92     20.89 o 
   6  -9   5       21.48       34.74      6.55 o 
  -4  -8   5        2.83       -1.52      6.07 o 
  -3  -8   5      130.97      133.76     17.99 o 
  -2  -8   5        8.82       10.51      5.02 o 
  -1  -8   5      976.16      971.96     15.71 o 
   0  -8   5      176.21      186.12     10.25 o 
   1  -8   5     1276.86     1222.94     26.68 o 
   2  -8   5      855.16      869.20     23.70 o 
   3  -8   5       10.15       17.50      5.86 o 
   4  -8   5      255.55      243.11     13.27 o 
   5  -8   5     1027.21      978.76     16.44 o 
   6  -8   5       42.49       53.24      7.21 o 
   7  -8   5      291.70      303.44     14.37 o 
  -5  -7   5      387.96      398.26     17.62 o 
  -4  -7   5      284.79      292.56     14.68 o 
  -3  -7   5     1207.45     1267.96     19.40 o 
  -2  -7   5     3054.30     3117.47     35.99 o 
  -1  -7   5      176.81      152.65     11.37 o 
   0  -7   5        0.19        3.47      2.80 o 
   1  -7   5      300.90      300.38      6.94 o 
   2  -7   5      210.15      200.12      6.27 o 
   3  -7   5      738.78      710.77     12.19 o 
   4  -7   5       38.42       44.14      4.20 o 
   5  -7   5       29.45       23.80      3.93 o 
   6  -7   5      258.05      288.17     12.78 o 
   7  -7   5      467.97      522.67     18.24 o 
  -6  -6   5      324.52      401.34     18.66 o 
  -5  -6   5      231.24      216.22     13.66 o 
  -4  -6   5      172.68      165.04     12.02 o 
  -3  -6   5      674.91      667.69     20.59 o 
  -2  -6   5        0.96        3.44      3.04 o 
  -1  -6   5      723.79      730.82     14.82 o 
   0  -6   5     2522.15     2620.18     22.80 o 
   1  -6   5     1780.34     1789.69     22.03 o 
   2  -6   5     2210.41     2277.90     20.49 o 
   3  -6   5     1173.33     1085.24     15.31 o 
   4  -6   5      236.86      239.60      6.94 o 
   5  -6   5        4.58        3.91      4.22 o 
   6  -6   5       36.18       36.31      6.38 o 
   7  -6   5      191.78      187.73     11.55 o 
  -6  -5   5        2.91        6.97      7.26 o 
  -5  -5   5      245.40      256.48     14.13 o 
  -4  -5   5      739.87      733.22     21.01 o 
  -3  -5   5      178.13      176.26      6.72 o 
  -2  -5   5      746.62      783.74     12.68 o 
  -1  -5   5     4006.10     4018.44     32.70 o 
   0  -5   5     2180.38     2161.69     18.90 o 
   1  -5   5      827.46      812.45      8.96 o 
   2  -5   5      305.40      351.09      9.51 o 
   3  -5   5     1236.50     1279.66     16.59 o 
   4  -5   5      464.94      430.86     10.41 o 
   5  -5   5      321.28      332.71     12.26 o 
   6  -5   5       18.88       10.79      5.43 o 
   7  -5   5      122.08      120.07      9.94 o 
  -7  -4   5      496.89      554.64     21.01 o 
  -6  -4   5       18.97       28.36      7.80 o 
  -5  -4   5      667.72      640.09     20.28 o 
  -4  -4   5     1016.16     1002.41     24.24 o 
  -3  -4   5      102.33       93.99      6.91 o 
  -2  -4   5     1160.72     1152.25     15.51 o 
  -1  -4   5     1444.62     1649.49     17.31 o 
   0  -4   5      265.73      272.85      7.78 o 
   1  -4   5     1941.48     2171.25     22.47 o 
   2  -4   5       85.87      111.73      3.98 o 
   3  -4   5     2118.24     2166.35     24.22 o 
   4  -4   5     1777.36     1720.78     20.77 o 
   5  -4   5     1010.81     1010.36     22.67 o 
   6  -4   5      106.00       94.48      8.37 o 
   7  -4   5       18.39       15.46      5.98 o 
  -7  -3   5       75.18       71.91      9.32 o 
  -6  -3   5       10.02       12.43      6.50 o 
  -5  -3   5        0.12       -2.25      6.45 o 
  -4  -3   5        0.03        0.29      1.62 o 
  -3  -3   5     1659.23     1743.19     21.46 o 
  -1  -3   5        3.56       12.88      3.01 o 
   0  -3   5       46.87       31.67      3.20 o 
   1  -3   5     5581.31     5555.07     99.50 o 
   2  -3   5     4698.61     5302.18     70.91 o 
   3  -3   5       24.71       27.61      3.94 o 
   4  -3   5      329.75      310.24      6.89 o 
   5  -3   5      336.53      327.70     12.14 o 
   6  -3   5      147.45      132.78      9.08 o 
   7  -3   5        0.02       -3.77      4.46 o 
  -7  -2   5       75.22       82.44      9.46 o 
  -6  -2   5     1149.96     1107.45     26.89 o 
  -5  -2   5      360.78      333.02      8.13 o 
  -4  -2   5       88.32       64.15      3.65 o 
  -3  -2   5     1443.70     1265.00     14.97 o 
  -2  -2   5      885.24      954.89     18.59 o 
  -1  -2   5      268.78      313.40      8.59 o 
   0  -2   5      317.67      311.08      8.21 o 
   1  -2   5     2671.41     2982.08     40.84 o 
   2  -2   5        3.72        2.54      2.40 o 
   3  -2   5       16.64       27.04      3.89 o 
   4  -2   5        0.15        3.08      3.70 o 
   5  -2   5        5.16        4.34      4.20 o 
   6  -2   5      411.98      401.98     14.82 o 
   7  -2   5        4.73        7.92      6.09 o 
  -8  -1   5        6.36       16.67      7.23 o 
  -7  -1   5      985.12      958.99     25.35 o 
  -6  -1   5     1398.44     1391.39     19.60 o 
  -5  -1   5      291.10      287.37      7.46 o 
  -4  -1   5      137.80      128.52      4.41 o 
  -3  -1   5     1556.22     1634.68     18.12 o 
  -2  -1   5        0.45       -1.03      1.35 o 
  -1  -1   5      341.35      394.46      9.34 o 
   0  -1   5       23.04        9.71      1.40 o 
   1  -1   5       42.63       26.23      2.49 o 
   2  -1   5      795.80      812.95     15.98 o 
   3  -1   5      831.01      797.63     17.22 o 
   4  -1   5      141.79      135.39      7.92 o 
   5  -1   5      293.05      307.66     12.33 o 
   6  -1   5      177.64      166.20     10.36 o 
   7  -1   5      626.61      886.87     29.79 o 
  -8   0   5        3.19       -0.95      6.00 o 
  -7   0   5        5.89        8.68      3.68 o 
  -6   0   5      459.68      460.67     10.04 o 
  -5   0   5        6.40        4.13      2.56 o 
  -4   0   5      398.96      399.98     20.11 o 
  -3   0   5       77.54      119.70      3.82 o 
  -2   0   5      100.83       66.99      4.77 o 
  -1   0   5     4540.30     4354.71     90.15 o 
   0   0   5      188.74      248.56      6.31 o 
   1   0   5      101.45       86.75      4.74 o 
   2   0   5     1203.59     1211.49     21.51 o 
   3   0   5     3671.73     3716.76     54.83 o 
   5   0   5     1042.68     1050.18     24.88 o 
   6   0   5      733.22      777.80     22.81 o 
   7   0   5       12.29       19.11      7.00 o 
  -8   1   5      207.85      188.30      8.17 o 
  -7   1   5       55.89       46.20      9.52 o 
  -6   1   5       21.20       26.02      4.49 o 
  -5   1   5     2763.91     2891.62     44.79 o 
  -4   1   5     3801.22     4307.23     43.12 o 
  -3   1   5     2266.95     2434.81     25.44 o 
  -2   1   5     1893.43     1814.26     35.81 o 
  -1   1   5     7449.54     7704.27     71.63 o 
   0   1   5     1145.84     1029.78     17.22 o 
   1   1   5        2.01       -1.02      2.04 o 
   2   1   5     1799.30     1956.37     31.90 o 
   3   1   5      425.86      433.76     12.78 o 
   4   1   5      115.12      119.81      8.02 o 
   5   1   5       37.48       37.30      6.09 o 
   6   1   5       98.64      106.84      9.49 o 
  -8   2   5      393.36      432.95     24.23 o 
  -7   2   5      357.68      344.52      9.15 o 
  -6   2   5        8.63        6.85      3.13 o 
  -5   2   5     1501.91     1468.49     18.71 o 
  -4   2   5     8912.05     9509.78     92.06 o 
  -3   2   5     4344.27     5101.50     49.22 o 
  -2   2   5      338.86      287.05      5.46 o 
  -1   2   5      109.35      143.36      5.43 o 
   0   2   5     2032.00     1880.39     28.60 o 
   1   2   5     1544.07     1406.65     24.21 o 
   2   2   5      313.31      265.66      9.46 o 
   3   2   5     1087.14     1055.49     22.29 o 
   4   2   5     1959.86     2025.77     37.00 o 
   5   2   5      991.67      899.58     23.22 o 
   6   2   5       11.74        2.89      4.81 o 
  -8   3   5      357.34      340.91     13.78 o 
  -7   3   5      423.59      415.51      9.97 o 
  -6   3   5       29.81       28.03      8.47 o 
  -5   3   5      202.93      203.56     11.09 o 
  -4   3   5      218.17      237.75      6.77 o 
  -3   3   5     2697.31     2934.22     30.25 o 
  -2   3   5     4292.83     4461.40     43.48 o 
  -1   3   5     2691.24     2796.60     40.53 o 
   0   3   5     4565.92     4627.04     63.80 o 
   1   3   5     9015.51     9417.91    124.03 o 
   2   3   5      113.74       84.78      6.43 o 
   3   3   5      326.24      328.94     12.19 o 
   4   3   5      383.04      368.54     13.87 o 
   5   3   5        6.09       11.48      5.15 o 
   6   3   5       76.99       77.36      8.75 o 
  -8   4   5       99.22       93.30      7.99 o 
  -7   4   5     1090.77     1070.03     24.02 o 
  -6   4   5     1762.42     1770.78     22.53 o 
  -5   4   5     1926.72     1947.99     22.97 o 
  -4   4   5     1058.01     1044.83     13.87 o 
  -3   4   5     1268.66     1151.79     17.44 o 
  -2   4   5     3226.02     3326.51     33.87 o 
  -1   4   5     1738.32     1953.05     31.04 o 
   0   4   5       22.21       21.49      3.39 o 
   1   4   5        4.30       13.49      3.37 o 
   2   4   5      645.52      595.90     16.01 o 
   3   4   5      717.08      703.71     19.07 o 
   4   4   5        3.26        6.09      4.65 o 
   5   4   5      236.84      252.97     12.95 o 
  -8   5   5      277.81      298.51     13.21 o 
  -7   5   5      772.26      784.70     20.59 o 
  -6   5   5     1395.64     1357.72     27.49 o 
  -5   5   5       28.44       29.81      5.03 o 
  -4   5   5      170.16      184.72      7.35 o 
  -3   5   5        9.03        7.31      1.86 o 
  -2   5   5      176.71      140.02      6.74 o 
  -1   5   5      961.53      789.47     16.77 o 
   0   5   5      167.74      133.23      7.14 o 
   1   5   5      887.70      827.39     18.90 o 
   2   5   5      888.91      852.70     20.47 o 
   3   5   5      750.82      720.43     19.68 o 
   4   5   5       58.96       47.53      6.90 o 
   5   5   5       57.01       57.34      8.13 o 
  -8   6   5      196.62      195.68     11.41 o 
  -7   6   5       28.21       26.51      5.98 o 
  -6   6   5        0.43        2.21      4.34 o 
  -5   6   5      912.18      926.19     21.18 o 
  -4   6   5      736.39      781.19     18.33 o 
  -3   6   5      292.77      286.67     10.43 o 
  -2   6   5      179.47      154.13      7.57 o 
  -1   6   5      712.63      633.07     15.72 o 
   0   6   5       25.90       27.49      4.53 o 
   1   6   5      110.02       98.49      7.28 o 
   2   6   5      204.72      188.21     10.06 o 
   3   6   5        1.25       -2.80      3.87 o 
   4   6   5       78.21       68.23      8.06 o 
  -8   7   5      279.35      292.65     13.68 o 
  -7   7   5       91.02      100.06      8.63 o 
  -6   7   5       46.73       48.83      6.40 o 
  -5   7   5      556.75      534.12     16.06 o 
  -4   7   5      272.63      307.66     11.74 o 
  -3   7   5       73.09      103.73      7.28 o 
  -2   7   5      239.39      220.06      9.32 o 
  -1   7   5      253.77      253.09     10.34 o 
   0   7   5       71.39       65.83      6.31 o 
   1   7   5      427.18      348.88     12.71 o 
   2   7   5        5.69        7.38      4.46 o 
   3   7   5       21.61       23.50      6.07 o 
   4   7   5      103.27       96.31      9.01 o 
  -8   8   5       64.31       89.17      9.25 o 
  -7   8   5       33.54       32.11      6.59 o 
  -6   8   5        4.03       13.47      5.31 o 
  -5   8   5      119.10      129.44      8.94 o 
  -4   8   5       81.79       73.12      6.90 o 
  -3   8   5      133.45      136.41      8.61 o 
  -2   8   5        0.37        1.23      3.65 o 
  -1   8   5        2.83        3.82      3.82 o 
   0   8   5      104.03       96.33      7.47 o 
   1   8   5      389.39      404.07     14.59 o 
   2   8   5      114.10      116.37      9.04 o 
   3   8   5      243.90      245.91     12.66 o 
  -7   9   5      143.76      129.56     10.27 o 
  -6   9   5       66.87       66.78      7.68 o 
  -5   9   5        9.59       11.00      5.10 o 
  -4   9   5      435.44      442.72     15.23 o 
  -3   9   5     1037.33     1024.21     23.79 o 
  -2   9   5       86.49       86.92      7.21 o 
  -1   9   5      140.76      137.84      8.80 o 
   0   9   5      277.47      286.91     12.47 o 
   1   9   5      353.76      377.88     14.92 o 
   2   9   5       86.46       81.77      8.35 o 
  -6  10   5      141.11      148.96     10.36 o 
  -5  10   5      275.26      293.91     13.26 o 
  -4  10   5      486.95      510.38     17.31 o 
  -3  10   5      439.31      460.82     16.03 o 
  -2  10   5       95.05       97.59      8.28 o 
  -1  10   5        3.26        3.23      4.10 o 
   0  10   5      271.05      308.99     13.68 o 
   1  10   5       16.27       15.68      5.60 o 
  -5  11   5      225.84      203.86     12.14 o 
  -4  11   5      137.38      144.03     10.15 o 
  -3  11   5       12.26        7.68      5.43 o 
  -2  11   5      215.12      229.45     11.88 o 
  -1  11   5      381.19      379.81     14.87 o 
  -1 -11   6      179.90      207.08     12.95 o 
   0 -11   6      720.95      688.77     22.58 o 
   1 -11   6        2.36        1.57      5.22 o 
   2 -11   6      126.03      135.96     11.45 o 
   3 -11   6      196.92      215.91     13.59 o 
   4 -11   6        1.51        0.28      5.93 o 
  -2 -10   6       51.28       64.20      8.25 o 
  -1 -10   6      824.82      851.04     23.91 o 
   0 -10   6        9.26        3.63      5.10 o 
   1 -10   6        2.52       -4.72      4.79 o 
   2 -10   6      137.64      148.46     11.38 o 
   3 -10   6      124.73      120.17     10.13 o 
   4 -10   6       22.94       24.50      7.00 o 
   5 -10   6        1.47        1.13      3.60 o 
  -3  -9   6       95.89      112.72     10.10 o 
  -2  -9   6       36.52       30.85      6.36 o 
  -1  -9   6       11.08        4.48      4.84 o 
   0  -9   6      184.73      187.40     10.86 o 
   1  -9   6        0.67       -3.70      4.22 o 
   2  -9   6        5.36        6.90      5.24 o 
   3  -9   6        2.56        2.18      5.00 o 
   4  -9   6     1095.03     1126.43     18.07 o 
   5  -9   6      527.75      514.22     13.19 o 
   6  -9   6      162.44      192.05     11.60 o 
  -4  -8   6      157.40      171.23     12.81 o 
  -3  -8   6        0.55        4.76      3.71 o 
  -2  -8   6      109.52      116.23     16.11 o 
  -1  -8   6       44.80       53.56      9.00 o 
   0  -8   6     1033.81     1041.00     24.36 o 
   1  -8   6      926.47      925.05     22.74 o 
   2  -8   6      230.37      239.05     11.88 o 
   3  -8   6      246.50      240.10      7.37 o 
   4  -8   6      845.90      826.39     33.84 o 
   5  -8   6       68.65       75.33      5.42 o 
   6  -8   6        8.19        6.26      5.17 o 
  -5  -7   6        8.21       -0.92      6.74 o 
  -4  -7   6       84.94       74.02      9.34 o 
  -3  -7   6      995.59     1009.40     16.83 o 
  -2  -7   6     1473.97     1499.28     38.88 o 
  -1  -7   6      921.82      917.76     14.94 o 
   0  -7   6     1466.13     1597.72     21.00 o 
   1  -7   6      727.71      700.20     18.45 o 
   2  -7   6      106.39      108.76      4.77 o 
   3  -7   6       12.25        7.42      3.00 o 
   4  -7   6      743.45      783.66     13.58 o 
   5  -7   6      851.27      864.13     21.25 o 
   6  -7   6     1228.54     1293.71     29.17 o 
   7  -7   6      163.00      177.44     12.14 o 
  -6  -6   6      314.45      346.53     17.72 o 
  -5  -6   6       44.56       38.59      8.66 o 
  -4  -6   6      125.58      109.64      9.94 o 
  -3  -6   6      105.21       90.99      6.70 o 
  -2  -6   6      261.41      243.41     12.63 o 
  -1  -6   6       63.91       69.01      4.45 o 
   0  -6   6      586.79      566.98     12.58 o 
   1  -6   6      215.66      203.03      6.42 o 
   2  -6   6     3210.91     3310.96     28.42 o 
   3  -6   6     2273.36     2232.86     49.89 o 
   4  -6   6      334.43      325.35      8.32 o 
   5  -6   6      358.29      369.92     13.23 o 
   6  -6   6      646.52      598.61     18.71 o 
   7  -6   6        1.58       -1.71      5.10 o 
  -6  -5   6      229.22      220.15     14.21 o 
  -5  -5   6       82.21       90.52     10.08 o 
  -4  -5   6     1065.43     1085.28     26.51 o 
  -3  -5   6      417.41      419.56      9.58 o 
  -2  -5   6      837.84      749.02     12.55 o 
  -1  -5   6     4086.89     4468.96     46.39 o 
   0  -5   6     1401.40     1409.97     13.41 o 
   1  -5   6      678.29      652.28      7.88 o 
   2  -5   6     1375.42     1426.87     14.32 o 
   3  -5   6       43.14       46.70      3.53 o 
   4  -5   6        0.54        2.63      2.60 o 
   5  -5   6       24.80       25.45      5.50 o 
   6  -5   6       22.19       17.83      5.76 o 
   7  -5   6      206.43      201.70     11.74 o 
  -7  -4   6       33.76       51.79      9.08 o 
  -6  -4   6      112.91       88.98     10.20 o 
  -5  -4   6      415.10      419.08     16.67 o 
  -4  -4   6      785.75      739.75     13.40 o 
  -3  -4   6        5.00        0.43      2.42 o 
  -2  -4   6        9.33        9.20      4.15 o 
  -1  -4   6        3.59       26.54      3.96 o 
   0  -4   6        1.22        1.86      1.22 o 
   1  -4   6      102.56      105.94      3.55 o 
   2  -4   6      235.81      237.32      7.68 o 
   3  -4   6      437.68      467.75      8.66 o 
   4  -4   6      687.84      644.64     10.97 o 
   5  -4   6        3.39        6.38      4.74 o 
   6  -4   6       13.47       10.46      5.15 o 
   7  -4   6      312.54      324.48     14.73 o 
  -7  -3   6       74.93       63.13      8.87 o 
  -6  -3   6       53.92       43.16      7.92 o 
  -5  -3   6      772.62      700.09     20.96 o 
  -4  -3   6       51.60       50.51      7.42 o 
  -3  -3   6       42.08       29.29      5.34 o 
  -2  -3   6     3115.77     3367.05     51.13 o 
  -1  -3   6        5.64       22.67      3.68 o 
   0  -3   6      949.58      901.83     22.27 o 
   1  -3   6     1224.12     1303.74     20.40 o 
   2  -3   6        3.83        6.81      2.82 o 
   3  -3   6      790.68      797.68     17.03 o 
   4  -3   6      945.50      937.83     20.63 o 
   5  -3   6       58.48       42.24      6.00 o 
   6  -3   6       39.07       46.93      6.78 o 
   7  -3   6      206.88      201.13     11.91 o 
  -7  -2   6       29.04       31.59      7.73 o 
  -6  -2   6        0.31        5.19      6.21 o 
  -5  -2   6        0.35        0.92      5.91 o 
  -4  -2   6       93.25       80.20      3.79 o 
  -3  -2   6      506.37      494.99     13.73 o 
  -2  -2   6      207.39      278.45      9.11 o 
  -1  -2   6       27.58       22.06      3.30 o 
   0  -2   6     1153.42     1121.44     13.05 o 
   1  -2   6     3421.18     3547.22     48.52 o 
   2  -2   6      664.90      716.71     14.75 o 
   3  -2   6      856.43      796.39     17.31 o 
   4  -2   6      258.17      254.78     10.39 o 
   5  -2   6       82.38       75.04      7.19 o 
   6  -2   6        0.50       -1.02      4.77 o 
   7  -2   6        7.24       15.53      5.98 o 
  -8  -1   6       14.98       10.29      7.00 o 
  -7  -1   6      138.69      155.05     11.76 o 
  -6  -1   6      755.29      717.02     20.70 o 
  -5  -1   6       41.29       44.02      3.54 o 
  -4  -1   6      396.39      385.27      7.32 o 
  -3  -1   6     4018.72     4201.10     41.16 o 
  -2  -1   6      360.96      365.03     10.27 o 
  -1  -1   6       55.42       25.86      1.64 o 
   0  -1   6     1188.79     1091.40     13.00 o 
   1  -1   6     4480.65     5201.05     69.51 o 
   2  -1   6      186.06      232.13      7.90 o 
   3  -1   6      261.42      299.65     10.41 o 
   4  -1   6       50.93       49.80      5.81 o 
   7  -1   6       70.60       66.10     10.98 o 
  -8   0   6       96.71       92.73      9.98 o 
  -7   0   6     1015.11     1043.04     26.21 o 
  -6   0   6      442.62      457.71     10.03 o 
  -5   0   6      591.26      619.79     10.81 o 
  -4   0   6      485.15      462.03      8.21 o 
  -3   0   6     1253.96     1236.25     14.68 o 
  -2   0   6       82.97       61.13      3.79 o 
  -1   0   6      138.84      114.30      6.87 o 
   0   0   6      106.65      147.80      5.31 o 
   1   0   6      619.46      886.09     16.58 o 
   2   0   6     2336.22     2178.71     34.70 o 
   3   0   6      622.86      564.10     14.94 o 
   4   0   6      620.41      575.86     16.39 o 
   5   0   6      941.74      914.36     23.34 o 
   6   0   6       94.57      120.85     10.27 o 
  -8   1   6       87.70       72.00      8.99 o 
  -7   1   6      410.23      398.49     10.08 o 
  -6   1   6       90.14       89.53     10.74 o 
  -5   1   6       75.34       61.30      5.00 o 
  -4   1   6        3.51        4.16      2.09 o 
  -3   1   6     1586.85     1652.99     18.61 o 
  -2   1   6     2203.56     1991.92     28.70 o 
  -1   1   6     9365.09     9558.08    126.55 o 
   0   1   6     1838.37     1619.16     25.38 o 
   1   1   6     1032.27      950.07     18.17 o 
   2   1   6      150.80       89.69      5.88 o 
   3   1   6     2140.89     2219.31     37.59 o 
   4   1   6        0.31       -3.96      3.44 o 
   5   1   6        1.17        7.30      4.77 o 
   6   1   6        2.78        7.57      5.36 o 
  -8   2   6      106.30      134.60      8.23 o 
  -7   2   6      307.15      303.71      8.82 o 
  -6   2   6       84.69       78.41      5.60 o 
  -5   2   6     3119.91     3221.91     34.74 o 
  -4   2   6      264.77      210.14      5.52 o 
  -3   2   6     1663.63     1622.08     18.55 o 
  -2   2   6     9785.67    10831.89     99.98 o 
  -1   2   6      575.60      591.92     12.28 o 
   0   2   6      482.53      457.45     10.93 o 
   1   2   6       81.40       93.34      5.83 o 
   2   2   6       14.50       28.41      4.29 o 
   3   2   6       28.68       19.28      4.48 o 
   4   2   6       98.95       86.21      7.30 o 
   5   2   6      215.56      218.80     11.41 o 
   6   2   6      432.03      366.83     15.65 o 
  -8   3   6      544.43      541.76     17.15 o 
  -7   3   6       14.20       11.14      3.59 o 
  -6   3   6     2085.09     2006.14     24.81 o 
  -5   3   6     1262.39     1344.91     17.67 o 
  -4   3   6      163.67      166.49      5.11 o 
  -3   3   6       44.00       29.14      2.92 o 
  -2   3   6      662.10      735.76     10.53 o 
  -1   3   6     1296.21     1313.73     22.67 o 
   0   3   6     5233.37     5163.63     71.19 o 
   1   3   6     2137.17     2009.47     33.34 o 
   2   3   6      805.37      798.55     18.85 o 
   3   3   6      410.32      394.04     13.83 o 
   4   3   6       91.67       79.76      7.54 o 
   5   3   6       30.55       24.74      5.95 o 
  -8   4   6        0.01        2.21      4.86 o 
  -7   4   6       10.40       12.07      4.77 o 
  -6   4   6      128.45      140.22      6.14 o 
  -5   4   6       23.57       12.83      3.10 o 
  -4   4   6      727.24      695.10     10.78 o 
  -3   4   6     2817.52     2998.98     31.44 o 
  -2   4   6       75.74       52.44      6.82 o 
  -1   4   6     1486.60     1482.25     25.73 o 
   0   4   6      899.13      865.69     18.07 o 
   1   4   6       80.58       75.42      5.98 o 
   2   4   6      259.18      237.11     10.39 o 
   3   4   6      105.46       89.50      7.83 o 
   4   4   6        1.03        3.18      4.89 o 
   5   4   6       63.22       54.55      7.52 o 
  -8   5   6        2.70       10.48      5.38 o 
  -7   5   6     1798.70     1788.52     34.39 o 
  -6   5   6      389.99      378.95     13.47 o 
  -5   5   6      159.94      159.96      9.06 o 
  -4   5   6      589.19      581.84      9.81 o 
  -3   5   6       70.37       63.11      3.53 o 
  -2   5   6     1376.04     1464.92     26.11 o 
  -1   5   6       56.22       69.44      5.48 o 
   0   5   6        8.11       13.35      3.72 o 
   1   5   6      450.32      415.83     13.26 o 
   2   5   6      398.74      361.71     13.19 o 
   3   5   6      109.70      116.75      8.73 o 
   4   5   6       42.75       41.31      6.92 o 
   5   5   6       91.11       85.42      9.11 o 
  -8   6   6       88.30      114.43      9.46 o 
  -7   6   6        4.45        4.41      4.79 o 
  -6   6   6       16.63       19.19      5.43 o 
  -5   6   6       90.75       90.31      7.35 o 
  -4   6   6       66.95       71.48      6.40 o 
  -3   6   6        8.22       13.04      4.06 o 
  -2   6   6        2.90        3.13      3.42 o 
  -1   6   6      301.72      274.63     10.36 o 
   0   6   6        6.09        6.05      3.75 o 
   1   6   6      677.46      653.15     17.57 o 
   2   6   6      674.01      635.91     18.38 o 
   3   6   6       16.22       14.04      5.31 o 
   4   6   6       77.79       84.50      8.87 o 
  -8   7   6       66.61       56.21      7.90 o 
  -7   7   6       49.93       50.44      7.26 o 
  -6   7   6       79.10       77.55      7.33 o 
  -5   7   6      301.05      289.12     11.98 o 
  -4   7   6       23.85       27.70      5.53 o 
  -3   7   6      131.97      124.10      7.99 o 
  -2   7   6      412.94      413.77     13.14 o 
  -1   7   6      236.21      239.22     10.43 o 
   0   7   6      123.81      138.24      8.75 o 
   1   7   6     1387.13     1330.00     28.39 o 
   2   7   6      109.62       98.73      8.28 o 
   3   7   6       13.69       11.53      5.67 o 
  -7   8   6       24.10       34.55      6.95 o 
  -6   8   6      303.50      321.20     13.59 o 
  -5   8   6      334.85      336.03     13.30 o 
  -4   8   6       34.91       30.19      5.53 o 
  -3   8   6     1528.92     1597.70     31.11 o 
  -2   8   6      400.78      400.32     13.52 o 
  -1   8   6       63.02       58.93      6.50 o 
   0   8   6       17.35       19.73      5.15 o 
   1   8   6        1.85        2.21      4.77 o 
   2   8   6        9.78        1.68      5.15 o 
  -7   9   6      167.54      167.50     11.15 o 
  -6   9   6      200.28      190.25     11.31 o 
  -5   9   6      111.43      105.72      8.61 o 
  -4   9   6        0.54       -4.36      3.89 o 
  -3   9   6     1040.53     1043.46     24.38 o 
  -2   9   6        1.15        8.61      4.27 o 
  -1   9   6      463.79      486.43     16.06 o 
   0   9   6      605.82      627.11     19.14 o 
   1   9   6       22.13       36.93      6.47 o 
  -6  10   6      148.85      149.50     10.53 o 
  -5  10   6      515.64      531.28     17.93 o 
  -4  10   6     1263.20     1342.61     30.02 o 
  -3  10   6      474.46      558.98     18.10 o 
  -2  10   6      247.30      233.08     11.88 o 
  -1  10   6      507.09      507.70     17.12 o 
   0  10   6      319.42      369.44     15.34 o 
  -5  11   6      578.98      612.24     20.06 o 
  -4  11   6      321.40      309.77     14.23 o 
  -3  11   6        4.34        0.33      4.81 o 
  -2  11   6       40.84       43.19      6.90 o 
  -1 -11   7       89.57      102.57     10.29 o 
   0 -11   7        0.61       -4.13      5.26 o 
   1 -11   7       41.54       33.32      7.38 o 
   2 -11   7      283.16      249.54     14.59 o 
   3 -11   7      110.65      101.93     10.13 o 
   4 -11   7        4.37        2.56      6.31 o 
  -2 -10   7      178.57      187.19     12.14 o 
  -1 -10   7      695.92      717.61     22.15 o 
   0 -10   7       22.43       24.57      6.26 o 
   1 -10   7       81.16       97.85      9.08 o 
   2 -10   7     1099.55     1116.60     28.08 o 
   3 -10   7      369.39      350.92     15.70 o 
   4 -10   7      240.49      239.08     13.40 o 
   5 -10   7       78.55       70.77      8.70 o 
  -3  -9   7      151.29      169.45     10.67 o 
  -2  -9   7      450.19      494.87     17.15 o 
  -1  -9   7      149.57      144.62     10.03 o 
   0  -9   7       15.43       20.85      5.64 o 
   1  -9   7       30.40       20.13      5.72 o 
   2  -9   7       38.61       53.62      7.42 o 
   3  -9   7        0.24        0.00      5.03 o 
   4  -9   7      266.31      247.95     12.62 o 
   5  -9   7        9.01       11.10      3.88 o 
   6  -9   7      172.69      194.92     11.34 o 
  -4  -8   7      177.69      198.12     13.90 o 
  -3  -8   7       25.86       23.07      4.26 o 
  -2  -8   7       10.28       11.87      4.15 o 
  -1  -8   7        2.64       -0.12      3.25 o 
   0  -8   7     1046.69     1004.24     24.14 o 
   1  -8   7      578.00      548.64     17.29 o 
   2  -8   7      655.11      663.56     19.16 o 
   3  -8   7      637.02      647.46     18.90 o 
   4  -8   7     1940.64     2050.55     63.14 o 
   5  -8   7      913.89      895.91     22.27 o 
   6  -8   7      167.07      171.23     10.67 o 
  -5  -7   7       15.82       20.75      7.94 o 
  -4  -7   7      470.67      552.46     19.64 o 
  -3  -7   7      313.22      317.79      9.51 o 
  -2  -7   7      267.89      274.40     10.14 o 
  -1  -7   7      554.66      533.69     11.18 o 
   0  -7   7     1882.88     1985.76     24.91 o 
   1  -7   7      749.33      744.98     19.47 o 
   2  -7   7      105.51      109.10      5.05 o 
   3  -7   7       30.35       32.89      7.76 o 
   4  -7   7        5.62        5.97      3.13 o 
   5  -7   7      148.46      167.57      9.96 o 
   6  -7   7       71.38       70.98      8.16 o 
  -6  -6   7       44.98       59.60      9.87 o 
  -5  -6   7       57.48       65.19      9.84 o 
  -4  -6   7      880.80      909.47     24.78 o 
  -3  -6   7     1090.19     1140.87     17.89 o 
  -2  -6   7      229.36      208.67      7.42 o 
  -1  -6   7      341.35      352.21      8.67 o 
   0  -6   7      320.67      333.15      7.97 o 
   1  -6   7       91.93       96.37      4.89 o 
   2  -6   7     1338.60     1335.37     14.09 o 
   3  -6   7     1554.14     1623.85     20.82 o 
   4  -6   7     1786.09     1847.82     23.59 o 
   5  -6   7      694.88      704.21     18.95 o 
   6  -6   7      311.07      282.86     13.11 o 
   7  -6   7        8.23       11.72      6.21 o 
  -6  -5   7       20.72       11.17      7.73 o 
  -5  -5   7      301.47      274.01     15.11 o 
  -4  -5   7       67.45       59.27      4.74 o 
  -3  -5   7       58.10       57.50      4.50 o 
  -2  -5   7      964.33      959.94     21.49 o 
  -1  -5   7       85.36      106.22      7.33 o 
   0  -5   7      428.06      387.11     11.10 o 
   1  -5   7      637.86      630.48     10.45 o 
   2  -5   7     1049.10     1035.24     11.71 o 
   3  -5   7       31.47       32.43      3.37 o 
   4  -5   7      270.15      281.53      7.57 o 
   5  -5   7      307.98      308.54     12.40 o 
   6  -5   7       41.15       35.64      6.50 o 
   7  -5   7        0.37        6.19      6.12 o 
  -7  -4   7        9.16        4.86      7.45 o 
  -6  -4   7      324.13      341.62     16.60 o 
  -5  -4   7     1103.90     1075.15     27.37 o 
  -4  -4   7      224.28      178.95      8.31 o 
  -3  -4   7       96.92      101.88      8.37 o 
  -2  -4   7     3660.22     4012.64     60.85 o 
  -1  -4   7      982.52     1044.82     20.56 o 
   0  -4   7       96.21       77.81      5.19 o 
   1  -4   7      642.98      643.96     14.82 o 
   2  -4   7      194.71      178.72      7.16 o 
   3  -4   7        0.86        2.73      3.32 o 
   4  -4   7       41.08       44.00      3.69 o 
   5  -4   7      185.46      177.73      9.89 o 
   6  -4   7       67.43       75.94      8.40 o 
   7  -4   7      105.61      102.52      9.70 o 
  -7  -3   7       21.45       19.40      7.38 o 
  -6  -3   7      228.64      267.30     14.06 o 
  -5  -3   7      300.96      321.35     15.01 o 
  -4  -3   7       39.92       38.99      7.21 o 
  -3  -3   7       70.13       58.13      6.55 o 
  -2  -3   7       79.29       56.09      5.41 o 
  -1  -3   7      460.55      425.58     11.48 o 
   0  -3   7      203.91      182.06      4.04 o 
   1  -3   7     1365.40     1388.27     16.61 o 
   2  -3   7      184.18      203.69      7.68 o 
   3  -3   7       38.63       32.18      4.60 o 
   4  -3   7       43.35       31.68      5.26 o 
   5  -3   7        8.38        6.19      4.86 o 
   6  -3   7      763.98      750.88     21.51 o 
   7  -3   7      516.66      504.69     19.00 o 
  -7  -2   7       52.44       69.75      9.37 o 
  -6  -2   7      355.45      317.84     15.01 o 
  -5  -2   7      683.99      674.99     19.78 o 
  -4  -2   7      506.86      548.02     16.29 o 
  -3  -2   7       31.50       37.49      5.24 o 
  -2  -2   7        0.76        1.04      2.99 o 
  -1  -2   7       10.26        9.66      1.31 o 
   0  -2   7      703.27      536.21      7.96 o 
   1  -2   7      731.91      678.77     13.28 o 
   2  -2   7     1396.35     1370.03     23.86 o 
   3  -2   7     1939.02     1899.39     32.61 o 
   4  -2   7     1322.31     1341.26     27.27 o 
   5  -2   7       87.09       85.42      7.71 o 
  -8  -1   7       38.43       43.09      8.70 o 
  -7  -1   7        3.03       -6.74      5.95 o 
  -6  -1   7        9.07        3.18      6.40 o 
  -5  -1   7        9.18        6.90      5.69 o 
  -4  -1   7     1340.06     1333.94     16.44 o 
  -3  -1   7     2159.49     2173.70     25.89 o 
  -2  -1   7      322.55      263.62      4.75 o 
  -1  -1   7     2376.83     2300.53     54.97 o 
   0  -1   7      715.45      473.46      9.84 o 
   1  -1   7       14.30        2.82      2.09 o 
   2  -1   7     1053.55     1000.33     19.47 o 
   4  -1   7       16.76       23.27      4.96 o 
   5  -1   7       77.30       88.82      8.61 o 
   6  -1   7      110.64      148.41     12.52 o 
  -8   0   7       10.52       11.81      7.35 o 
  -7   0   7      377.09      393.09     15.89 o 
  -6   0   7      467.16      480.22     16.96 o 
  -5   0   7     2521.15     2641.99     29.68 o 
  -4   0   7     3962.36     4115.94     41.54 o 
  -3   0   7     2481.18     2593.34     27.07 o 
  -2   0   7        2.76        1.26      1.44 o 
  -1   0   7      347.34      317.88      5.95 o 
   0   0   7      264.47      244.94      7.30 o 
   1   0   7     1107.28     1136.33     20.54 o 
   2   0   7     2131.02     2260.86     36.43 o 
   3   0   7      294.81      304.86     11.29 o 
   4   0   7     1315.34     1244.48     27.11 o 
   5   0   7      804.19      830.07     23.12 o 
   6   0   7       80.05       93.49      9.96 o 
  -8   1   7       33.83       45.72      8.47 o 
  -7   1   7      221.33      246.95     12.93 o 
  -6   1   7       41.46       39.77      4.18 o 
  -5   1   7       27.24       31.86      3.38 o 
  -4   1   7      540.11      515.28     11.03 o 
  -3   1   7       37.66       30.41      3.42 o 
  -2   1   7     5107.44     4778.87    139.07 o 
  -1   1   7      526.00      368.16      8.53 o 
   0   1   7     2045.75     1714.52     27.27 o 
   1   1   7     1986.01     1889.88     30.97 o 
   2   1   7      532.83      453.04     12.90 o 
   3   1   7      132.27      138.43      8.30 o 
   4   1   7      128.64      113.50      8.92 o 
   5   1   7      585.33      568.89     18.47 o 
   6   1   7       15.36       14.73      6.21 o 
  -8   2   7       21.35       29.12      7.11 o 
  -7   2   7        4.06        7.18      3.52 o 
  -6   2   7      656.10      743.84     15.08 o 
  -5   2   7      304.59      258.29      7.09 o 
  -4   2   7      629.50      613.71     10.04 o 
  -3   2   7     3532.62     3614.21     52.65 o 
  -2   2   7     5219.88     5262.04     51.20 o 
  -1   2   7     2168.99     2382.35     35.64 o 
   0   2   7       14.95       10.39      2.66 o 
   1   2   7     1072.52     1028.14     20.59 o 
   2   2   7      296.42      288.33     10.89 o 
   3   2   7     1871.39     1888.19     34.81 o 
   4   2   7     1199.77     1160.43     26.49 o 
   5   2   7       61.01       54.85      7.19 o 
   6   2   7      240.67      231.56     13.23 o 
  -8   3   7      210.06      249.04     11.98 o 
  -7   3   7      366.53      366.14      9.72 o 
  -6   3   7      293.70      280.78      8.43 o 
  -5   3   7       39.02       46.61      3.85 o 
  -4   3   7       61.66       63.64      4.03 o 
  -3   3   7      568.35      605.03     28.08 o 
  -2   3   7      492.60      541.63     18.50 o 
  -1   3   7      364.86      323.58      9.63 o 
   0   3   7     1933.99     1840.10     30.71 o 
   1   3   7       21.35       23.05      4.06 o 
   2   3   7      128.29      105.61      7.52 o 
   3   3   7     1052.08     1092.72     24.74 o 
   4   3   7      272.09      253.05     12.40 o 
   5   3   7        2.87        8.28      5.53 o 
  -8   4   7        3.34        2.89      4.65 o 
  -7   4   7       91.83       73.14      7.11 o 
  -6   4   7       43.21       43.99      4.32 o 
  -5   4   7     1034.86      984.90     14.55 o 
  -4   4   7     1550.39     1602.99     19.72 o 
  -3   4   7      230.18      218.05      5.83 o 
  -2   4   7      491.11      488.91      8.85 o 
  -1   4   7     1958.29     2040.28     33.61 o 
   0   4   7     1116.17     1109.92     22.06 o 
   1   4   7       57.08       47.24      5.26 o 
   2   4   7       10.39       11.83      4.39 o 
   3   4   7      195.77      184.89     10.41 o 
   4   4   7        0.86        6.69      4.98 o 
   5   4   7      124.95      128.78     10.62 o 
  -8   5   7       76.42       81.80      8.09 o 
  -7   5   7       83.79       87.84      7.71 o 
  -6   5   7       13.79       12.83      4.72 o 
  -5   5   7      647.43      698.45     17.60 o 
  -4   5   7      121.96      144.36      5.49 o 
  -3   5   7      230.27      281.82      6.72 o 
  -2   5   7       88.81       87.63      6.45 o 
  -1   5   7      634.53      606.79     15.44 o 
   0   5   7       12.71       13.07      4.06 o 
   1   5   7        2.33        2.56      3.84 o 
   2   5   7        4.38        4.01      4.13 o 
   3   5   7      483.91      504.62     17.15 o 
   4   5   7       10.11       14.49      5.60 o 
  -8   6   7      194.85      168.19     10.70 o 
  -7   6   7      230.64      232.41     11.62 o 
  -6   6   7       69.00       56.82      6.45 o 
  -5   6   7      201.50      201.51     10.01 o 
  -4   6   7       81.83       83.48      7.00 o 
  -3   6   7      155.97      168.59      8.70 o 
  -2   6   7      953.68     1048.59     22.32 o 
  -1   6   7      953.57      966.34     21.25 o 
   0   6   7        2.04        2.70      3.94 o 
   1   6   7      372.79      367.97     13.40 o 
   2   6   7        7.03        4.06      4.46 o 
   3   6   7       88.07       80.63      7.87 o 
   4   6   7      185.46      187.12     12.02 o 
  -8   7   7      179.56      197.31     12.45 o 
  -7   7   7       74.20       90.76      8.40 o 
  -6   7   7      123.15      122.18      8.99 o 
  -5   7   7       29.22       32.89      5.86 o 
  -4   7   7       16.92       17.45      4.98 o 
  -3   7   7      314.93      310.53     11.95 o 
  -2   7   7       89.72       77.55      6.76 o 
  -1   7   7      106.82      107.27      7.80 o 
   0   7   7      318.06      358.60     13.42 o 
   1   7   7     1215.77     1181.70     26.96 o 
   2   7   7      454.19      409.97     15.63 o 
   3   7   7       27.17       32.82      6.76 o 
  -7   8   7      130.76      133.16      9.89 o 
  -6   8   7      393.23      412.08     15.49 o 
  -5   8   7      334.04      326.68     13.38 o 
  -4   8   7      217.04      211.66     11.10 o 
  -3   8   7      919.66      988.47     23.15 o 
  -2   8   7     1339.70     1375.22     28.51 o 
  -1   8   7      214.40      227.67     11.05 o 
   0   8   7      287.80      284.42     12.76 o 
   1   8   7      216.20      190.65     11.17 o 
   2   8   7       50.96       48.47      7.26 o 
  -7   9   7      146.85      150.21     11.12 o 
  -6   9   7      821.59      864.44     23.72 o 
  -5   9   7      568.09      585.30     18.71 o 
  -4   9   7       56.29       46.48      6.52 o 
  -3   9   7      346.06      336.00     13.38 o 
  -2   9   7       15.36       11.19      4.74 o 
  -1   9   7      144.65      146.49      9.98 o 
   0   9   7        1.19        6.66      5.00 o 
   1   9   7       19.91       25.14      6.33 o 
  -6  10   7      132.14      116.14     10.32 o 
  -5  10   7      151.52      146.21     10.32 o 
  -4  10   7      414.82      449.36     16.48 o 
  -3  10   7      526.98      554.00     18.26 o 
  -2  10   7      765.51      784.39     21.72 o 
  -1  10   7      717.04      742.66     21.68 o 
   0  10   7       68.09       82.44      8.75 o 
  -4  11   7      301.74      321.18     14.66 o 
  -3  11   7       73.29       83.29      8.77 o 
   0 -11   8     1020.85     1095.99     29.76 o 
   1 -11   8       29.53       26.44      7.14 o 
   2 -11   8        0.25        4.15      6.62 o 
   3 -11   8        2.57       -3.72      5.76 o 
  -2 -10   8       43.17       36.55      7.33 o 
  -1 -10   8        5.29        6.45      5.43 o 
   0 -10   8      485.52      427.78     17.08 o 
   1 -10   8      680.06      650.19     20.92 o 
   2 -10   8      987.55     1024.68     27.11 o 
   3 -10   8      316.12      328.39     15.18 o 
   4 -10   8      367.69      379.97     16.43 o 
  -3  -9   8      173.34      184.42     15.47 o 
  -2  -9   8      924.84      965.08     25.16 o 
  -1  -9   8      760.90      737.08     21.46 o 
   0  -9   8      283.35      279.58     13.19 o 
   1  -9   8      908.33      834.91     23.05 o 
   2  -9   8      665.55      675.71     20.59 o 
   3  -9   8       24.38       21.49      6.19 o 
   4  -9   8        4.34        4.58      5.43 o 
  -4  -8   8       32.71       53.62      9.27 o 
  -3  -8   8      246.08      245.29     12.65 o 
  -2  -8   8      527.59      529.55     15.08 o 
  -1  -8   8      126.86      114.97      8.91 o 
   0  -8   8      224.05      216.59     11.31 o 
   1  -8   8        6.19        0.92      4.62 o 
   2  -8   8      242.24      224.99     11.64 o 
   3  -8   8     1082.80     1083.00     25.78 o 
   4  -8   8      107.70      119.48      9.65 o 
   5  -8   8      455.27      425.20     14.70 o 
   6  -8   8      374.23      364.58     15.08 o 
  -5  -7   8        3.49        7.49      7.49 o 
  -4  -7   8       96.31       98.70     10.51 o 
  -3  -7   8        8.17        9.40      3.66 o 
  -2  -7   8        2.37        2.45      3.44 o 
  -1  -7   8     1018.78     1038.38     16.66 o 
   0  -7   8     1179.65     1153.70     17.36 o 
   1  -7   8      181.22      200.73     10.62 o 
   2  -7   8     1106.72     1127.42     25.40 o 
   3  -7   8     1408.73     1434.00     19.74 o 
   4  -7   8     1313.62     1233.48     18.52 o 
   5  -7   8       96.59       97.85      8.13 o 
   6  -7   8      105.16      113.53      9.49 o 
  -6  -6   8      361.31      358.94     18.24 o 
  -5  -6   8      342.68      369.18     17.22 o 
  -4  -6   8     1089.20     1077.45     27.42 o 
  -3  -6   8      248.76      267.06     11.32 o 
  -2  -6   8      234.52      215.37      7.74 o 
  -1  -6   8       60.62       55.58      4.36 o 
   0  -6   8     1351.14     1466.70     19.75 o 
   1  -6   8      213.97      194.62      6.39 o 
   2  -6   8       53.72       57.66      3.12 o 
   3  -6   8     2256.49     2278.36     42.83 o 
   4  -6   8      109.46       78.47      4.84 o 
   5  -6   8      298.13      320.97     13.09 o 
   6  -6   8       23.49       27.13      6.50 o 
  -6  -5   8      379.68      382.56     18.19 o 
  -5  -5   8     1082.56     1044.22     27.87 o 
  -4  -5   8      380.80      375.66      9.79 o 
  -3  -5   8       16.12       16.58      3.43 o 
  -2  -5   8       19.85       27.51      5.64 o 
  -1  -5   8     1098.10     1128.89     22.77 o 
   0  -5   8        6.55        3.56      3.34 o 
   1  -5   8      360.37      377.69      7.17 o 
   2  -5   8      441.13      409.83      8.29 o 
   3  -5   8       11.20        9.70      3.23 o 
   4  -5   8        3.57        8.44      2.93 o 
   5  -5   8      526.25      512.26     16.06 o 
   6  -5   8      128.03      113.43      9.68 o 
  -7  -4   8       32.55       45.91      9.56 o 
  -6  -4   8       15.83       19.19      8.21 o 
  -5  -4   8        1.04        4.29      7.04 o 
  -4  -4   8       21.83       27.37      7.11 o 
  -3  -4   8      199.94      204.33     11.29 o 
  -2  -4   8      699.66      640.56     16.51 o 
  -1  -4   8       89.20      111.72      7.26 o 
   0  -4   8      417.27      362.52     10.93 o 
   1  -4   8      831.06      814.38     11.59 o 
   2  -4   8      280.67      285.06      9.13 o 
   3  -4   8        6.01        5.72      3.91 o 
   4  -4   8     1004.31     1030.87     22.86 o 
   5  -4   8      958.68      881.68     22.03 o 
   6  -4   8      161.14      144.81     10.10 o 
  -7  -3   8        2.39        9.04      7.16 o 
  -6  -3   8      642.07      624.27     21.04 o 
  -5  -3   8        1.71        3.82      6.62 o 
  -4  -3   8      469.48      445.40     15.98 o 
  -3  -3   8     1252.98     1396.97     28.01 o 
  -2  -3   8     1461.88     1442.62     26.94 o 
  -1  -3   8      169.45      119.03      6.81 o 
   0  -3   8     2052.09     1971.48     21.42 o 
   1  -3   8     3125.74     3332.90     51.98 o 
   2  -3   8      185.90      163.95      7.35 o 
   3  -3   8      186.56      188.82      8.70 o 
   4  -3   8      271.93      249.61     10.77 o 
   5  -3   8      160.42      115.47      9.06 o 
   6  -3   8       71.65       86.30      8.96 o 
  -7  -2   8      149.46      161.20     12.40 o 
  -6  -2   8      451.99      506.16     18.57 o 
  -5  -2   8      304.55      287.91     13.52 o 
  -4  -2   8      295.36      286.20     12.36 o 
  -3  -2   8     2170.72     2327.64     39.44 o 
  -2  -2   8      736.73      656.88     15.70 o 
  -1  -2   8        2.22        1.32      1.21 o 
   0  -2   8       68.54       58.25      3.01 o 
   1  -2   8       29.97       43.80      3.68 o 
   5  -2   8      213.69      324.38     16.84 o 
  -8  -1   8        9.39       24.31      7.97 o 
  -7  -1   8      202.44      206.85     13.45 o 
  -6  -1   8      776.20      706.01     21.08 o 
  -5  -1   8      148.64      142.82     10.48 o 
  -4  -1   8      755.41      719.60     18.38 o 
  -3  -1   8        7.38       20.67      3.37 o 
  -2  -1   8      623.77      566.47      8.06 o 
  -1  -1   8     3639.92     3399.05    147.70 o 
   0  -1   8     2463.74     2238.87     24.50 o 
   1  -1   8     1347.53     1392.75     23.72 o 
   2  -1   8     3758.12     3658.94     54.00 o 
   3  -1   8     2800.60     2822.54     45.84 o 
   4  -1   8       12.12       13.14      4.84 o 
   5  -1   8        6.13        1.21      4.65 o 
   6  -1   8       62.69       79.87     10.86 o 
  -8   0   8      332.94      366.88     16.91 o 
  -7   0   8       55.89       61.80      9.04 o 
  -6   0   8       14.57       15.70      6.59 o 
  -5   0   8     1460.28     1510.16     30.62 o 
  -4   0   8     3073.48     3104.38     32.78 o 
  -3   0   8     2117.10     2111.06     23.08 o 
  -2   0   8     1676.51     1589.16     23.48 o 
   0   0   8        3.77       23.60      3.11 o 
   1   0   8      233.72      220.51      8.13 o 
   2   0   8        3.31        6.78      3.34 o 
   3   0   8      149.67      155.62      8.80 o 
   4   0   8     1028.52     1013.58     24.26 o 
   5   0   8      460.32      484.34     17.69 o 
   6   0   8      110.06      131.67     11.24 o 
  -8   1   8      632.19      663.28     21.53 o 
  -7   1   8      183.39      184.44     12.17 o 
  -6   1   8      463.74      495.07     10.40 o 
  -5   1   8     1330.86     1344.05     17.97 o 
  -4   1   8      856.93      829.32     12.13 o 
  -3   1   8       34.52       22.02      3.05 o 
  -2   1   8     1358.79     1420.76     48.63 o 
  -1   1   8      178.32      169.37      5.70 o 
   0   1   8     3913.15     3781.98     53.69 o 
   1   1   8     2363.94     2385.75     37.83 o 
   2   1   8     1661.00     1665.95     30.17 o 
   3   1   8      424.06      366.79     12.95 o 
   4   1   8     1245.89     1135.27     25.99 o 
   5   1   8      226.00      219.65     11.86 o 
   6   1   8        0.98       -4.84      4.62 o 
  -8   2   8      102.24      104.14      9.82 o 
  -7   2   8       18.14       18.47      3.89 o 
  -6   2   8     3791.21     4108.52     44.17 o 
  -5   2   8       90.71      105.68      8.89 o 
  -4   2   8      182.98      174.68     11.34 o 
  -3   2   8     2398.16     2513.41     27.38 o 
  -2   2   8      942.10      778.69     11.42 o 
  -1   2   8      407.41      384.12     10.29 o 
   0   2   8     1956.71     1858.19     30.43 o 
   1   2   8      156.41      145.04      7.90 o 
   2   2   8       76.42       88.46      6.81 o 
   3   2   8       63.17       55.40      6.50 o 
   4   2   8      100.13       98.94      8.23 o 
   5   2   8        8.54       16.67      5.86 o 
  -8   3   8       11.11       28.86      6.12 o 
  -7   3   8      793.33      820.55     14.74 o 
  -6   3   8     1086.87     1064.48     16.29 o 
  -5   3   8      426.08      405.94      8.95 o 
  -4   3   8       19.80       16.75      3.50 o 
  -3   3   8     1347.92     1311.88     36.69 o 
  -2   3   8      848.73      934.78     14.59 o 
  -1   3   8       69.62       60.93      4.98 o 
   0   3   8       17.68       21.11      3.87 o 
   1   3   8       30.74       34.62      5.00 o 
   2   3   8     1564.22     1596.25     31.00 o 
   3   3   8      183.50      179.76     10.06 o 
   4   3   8        0.70        1.92      4.53 o 
   5   3   8      130.76      134.18     10.36 o 
  -8   4   8      146.46      116.42      8.92 o 
  -7   4   8       14.19        4.15      4.77 o 
  -6   4   8      287.84      294.26      8.28 o 
  -5   4   8       63.65       49.06      4.39 o 
  -4   4   8      414.92      412.31      8.58 o 
  -3   4   8      238.36      218.86      6.05 o 
  -2   4   8        0.19        2.17      1.99 o 
  -1   4   8      400.82      378.60     11.91 o 
   0   4   8      149.05      138.95      7.80 o 
   1   4   8       41.73       32.70      5.05 o 
   2   4   8     1359.17     1345.41     28.48 o 
   3   4   8      329.57      330.57     13.64 o 
   4   4   8        2.71        1.80      4.86 o 
  -8   5   8      125.14      129.63      9.27 o 
  -7   5   8       11.80        9.23      5.15 o 
  -6   5   8       10.97       12.40      4.51 o 
  -5   5   8      180.84      168.26      9.06 o 
  -4   5   8      654.30      702.04     11.82 o 
  -3   5   8       11.11       12.73      2.68 o 
  -2   5   8     1158.74     1217.73     24.10 o 
  -1   5   8     2077.99     2155.16     36.81 o 
   0   5   8      233.00      242.99     10.41 o 
   1   5   8       74.37       65.29      6.78 o 
   2   5   8      406.10      436.70     15.06 o 
   3   5   8      339.96      323.29     14.35 o 
   4   5   8        0.04       -2.66      4.77 o 
  -8   6   8      212.11      201.11     11.81 o 
  -7   6   8       67.89       68.78      7.80 o 
  -6   6   8       60.96       67.57      7.04 o 
  -5   6   8      529.49      556.94     16.53 o 
  -4   6   8      659.73      717.87     18.33 o 
  -3   6   8      345.59      326.56     11.98 o 
  -2   6   8       21.94       23.50      4.86 o 
  -1   6   8     1197.90     1180.54     24.97 o 
   0   6   8      105.70      117.72      8.28 o 
   1   6   8        3.20       -2.87      3.75 o 
   2   6   8      152.89      133.80      9.58 o 
   3   6   8       45.82       50.87      7.26 o 
  -8   7   8      532.63      597.61     19.54 o 
  -7   7   8      359.92      356.78     14.37 o 
  -6   7   8       51.98       53.91      6.92 o 
  -5   7   8      253.61      270.93     12.12 o 
  -4   7   8        0.59       -1.68      4.27 o 
  -3   7   8       96.95       89.24      7.52 o 
  -2   7   8      103.23      105.11      8.13 o 
  -1   7   8       59.22       59.95      6.45 o 
   0   7   8      541.79      587.32     17.86 o 
   1   7   8      685.38      674.35     19.94 o 
   2   7   8      328.35      321.94     14.68 o 
  -7   8   8       21.96       25.99      6.28 o 
  -6   8   8      198.06      201.80     11.86 o 
  -5   8   8      115.56      108.69      8.80 o 
  -4   8   8      688.27      704.35     19.47 o 
  -3   8   8      801.17      793.88     20.77 o 
  -2   8   8      177.65      187.23      9.96 o 
  -1   8   8       18.40       21.53      5.36 o 
   0   8   8      309.79      334.01     13.97 o 
   1   8   8      496.20      510.88     18.14 o 
   2   8   8       17.25       16.60      6.26 o 
  -6   9   8      735.34      821.25     23.15 o 
  -5   9   8      338.87      317.62     14.13 o 
  -4   9   8      372.16      375.02     14.89 o 
  -3   9   8     1053.99     1071.66     25.73 o 
  -2   9   8        1.18       -4.93      3.87 o 
  -1   9   8      140.69      122.04      9.30 o 
   0   9   8       59.60       60.57      7.54 o 
  -5  10   8        1.42       10.27      5.98 o 
  -4  10   8       62.04       58.96      7.71 o 
  -3  10   8       52.32       57.51      7.49 o 
  -2  10   8      323.79      372.17     14.94 o 
  -1  10   8      647.98      677.18     21.23 o 
   1 -11   9      292.82      289.45     14.92 o 
   2 -11   9      391.57      378.10     17.53 o 
  -2 -10   9       14.20       10.51      6.09 o 
  -1 -10   9      127.56      121.21     10.27 o 
   0 -10   9       37.30       33.44      6.78 o 
   1 -10   9      479.90      512.92     18.95 o 
   2 -10   9      190.36      182.63     12.36 o 
   3 -10   9      160.52      181.38     12.28 o 
   4 -10   9      587.36      531.85     19.30 o 
  -3  -9   9      205.26      224.11     12.45 o 
  -2  -9   9      723.80      690.08     21.15 o 
  -1  -9   9      315.46      328.25     14.44 o 
   0  -9   9      497.44      461.48     17.12 o 
   1  -9   9     1010.16     1026.18     26.44 o 
   2  -9   9      228.90      206.40     12.17 o 
   3  -9   9       56.04       58.08      7.78 o 
   4  -9   9      447.55      445.52     17.05 o 
  -4  -8   9      124.40      156.81     12.78 o 
  -3  -8   9      472.73      453.07     25.57 o 
  -2  -8   9      379.09      358.68     10.43 o 
  -1  -8   9       64.66       53.60      5.00 o 
   0  -8   9      519.79      474.72     16.51 o 
   1  -8   9        2.06        4.10      4.77 o 
   2  -8   9       16.81       13.57      5.48 o 
   3  -8   9      305.18      290.59     13.42 o 
   4  -8   9       30.85       18.26      5.98 o 
  -5  -7   9       22.94       28.03      8.56 o 
  -4  -7   9        2.54        5.81      6.92 o 
  -3  -7   9      257.22      255.12      8.94 o 
  -2  -7   9       61.61       55.02      4.97 o 
  -1  -7   9      384.13      368.36      9.81 o 
   0  -7   9      124.45      134.60      6.29 o 
   1  -7   9      111.18       88.41      7.94 o 
   2  -7   9      186.09      186.40     10.77 o 
   3  -7   9      152.51      156.17     10.10 o 
   4  -7   9        2.54        2.92      4.80 o 
   5  -7   9      592.46      575.25     17.86 o 
   6  -7   9      196.00      207.49     12.05 o 
  -5  -6   9      168.37      167.05     13.73 o 
  -4  -6   9       90.83      113.88      6.32 o 
  -3  -6   9       23.39       18.93      3.78 o 
  -2  -6   9       82.57       75.92      5.09 o 
  -1  -6   9      351.50      348.90     12.69 o 
   0  -6   9        4.83        4.36      4.17 o 
   1  -6   9       45.94       47.53      5.53 o 
   2  -6   9     1364.50     1417.03     27.42 o 
   3  -6   9      189.11      174.17      6.48 o 
   4  -6   9       63.18       59.79      4.57 o 
   5  -6   9        0.50        7.71      5.05 o 
   6  -6   9      101.72      110.23      9.79 o 
  -6  -5   9       16.32       20.16      8.66 o 
  -5  -5   9       78.64       81.56     10.10 o 
  -4  -5   9     1237.03     1209.85     18.92 o 
  -3  -5   9        5.08       -1.04      5.91 o 
  -2  -5   9      984.40      972.10     22.67 o 
  -1  -5   9      890.39      876.74     19.97 o 
   0  -5   9      381.29      392.85     12.36 o 
   1  -5   9       64.31       65.34      5.91 o 
   2  -5   9     1390.78     1402.14     22.40 o 
   3  -5   9      558.55      535.64     14.47 o 
   4  -5   9      119.30      113.02      5.76 o 
   5  -5   9      126.96      134.52      9.06 o 
   6  -5   9       25.62       30.02      6.76 o 
  -6  -4   9       37.91       50.82      9.65 o 
  -5  -4   9      580.33      593.01     20.37 o 
  -4  -4   9      320.39      313.50     14.54 o 
  -3  -4   9        0.30        4.41      5.48 o 
  -2  -4   9       54.61       48.36      6.02 o 
  -1  -4   9      790.89      831.83     18.95 o 
   0  -4   9      533.15      527.55     14.35 o 
   1  -4   9      411.42      385.59     12.71 o 
   2  -4   9      175.92      200.00      6.30 o 
   3  -4   9       38.01       43.14      5.48 o 
   4  -4   9     1182.86     1205.85     25.73 o 
   5  -4   9       39.34       52.84      7.00 o 
   6  -4   9       97.61      150.62     10.67 o 
  -7  -3   9       74.24       89.72     10.34 o 
  -6  -3   9        0.19        7.94      6.81 o 
  -5  -3   9        2.32        8.04      6.59 o 
  -4  -3   9       12.84       12.38      6.26 o 
  -3  -3   9      333.16      346.98     13.19 o 
  -2  -3   9     1126.38     1141.20     23.74 o 
  -1  -3   9      383.41      344.59     11.43 o 
   0  -3   9     3104.97     2836.02     29.71 o 
   1  -3   9     3495.78     3508.75     49.73 o 
   2  -3   9      469.37      499.02     13.57 o 
   3  -3   9      159.43      134.23      7.87 o 
   4  -3   9      641.59      636.62     17.83 o 
  -7  -2   9       52.69       53.69      9.39 o 
  -6  -2   9      938.68      926.07     25.35 o 
  -5  -2   9      328.21      347.32     14.63 o 
  -4  -2   9      609.61      594.20     17.57 o 
  -3  -2   9     1320.05     1199.30     24.66 o 
  -2  -2   9      876.89      759.37     17.81 o 
  -1  -2   9       84.99       66.68      2.94 o 
   0  -2   9     2069.63     2016.95     25.51 o 
   1  -2   9       68.71       75.32      5.17 o 
   2  -2   9      429.84      464.92     13.02 o 
   3  -2   9      486.42      495.28     15.13 o 
   4  -2   9       87.57       85.31      8.56 o 
   5  -2   9      262.47      390.83     18.69 o 
  -8  -1   9       17.54       38.44      8.89 o 
  -7  -1   9      553.54      554.66     20.40 o 
  -6  -1   9     1453.27     1400.12     31.52 o 
  -5  -1   9       40.61       38.51      7.21 o 
  -4  -1   9      541.42      558.05     16.41 o 
  -3  -1   9      137.93      150.36      8.47 o 
  -2  -1   9      885.88      946.51     20.34 o 
  -1  -1   9     1566.42     1341.64     16.73 o 
   0  -1   9     2375.55     2419.86     26.79 o 
   1  -1   9      949.94      901.34     18.02 o 
   2  -1   9     4138.85     4331.50     63.06 o 
   3  -1   9      579.73      557.79     16.10 o 
   4  -1   9      436.63      470.76     16.60 o 
   5  -1   9       66.63       89.53      9.75 o 
   6  -1   9      122.36      199.50     15.75 o 
  -8   0   9       37.55       53.38      9.04 o 
  -7   0   9       55.01       46.13      8.30 o 
  -6   0   9        4.39        3.82      5.91 o 
  -5   0   9       54.01       56.68      7.38 o 
  -4   0   9     2260.78     2326.23     29.42 o 
  -3   0   9      590.87      549.29      8.88 o 
  -2   0   9     3662.14     3612.04     37.53 o 
  -1   0   9     7961.84     8237.06    128.88 o 
   0   0   9      287.14      223.26      7.71 o 
   1   0   9        9.91        9.42      3.11 o 
   2   0   9      648.23      602.54     15.70 o 
   3   0   9        0.35       -0.62      3.68 o 
   4   0   9      301.29      305.53     13.19 o 
   5   0   9        1.33        7.16      5.12 o 
  -8   1   9      730.24      767.20     23.64 o 
  -7   1   9       84.03       88.17      9.32 o 
  -6   1   9       42.80       46.79      7.30 o 
  -5   1   9     4017.88     4122.36     43.27 o 
  -4   1   9      716.07      710.19     11.21 o 
  -3   1   9        1.68       -0.68      1.92 o 
  -2   1   9      343.39      325.01      6.88 o 
  -1   1   9       35.50       29.50      2.68 o 
   0   1   9       62.54       46.34      4.32 o 
   1   1   9      859.58      878.59     19.04 o 
   2   1   9      164.16      155.10      8.56 o 
   3   1   9      460.19      437.93     14.87 o 
   4   1   9      764.20      708.91     20.35 o 
   5   1   9        3.11        2.06      4.74 o 
  -8   2   9      338.89      337.00     15.94 o 
  -7   2   9       11.44       11.05      6.24 o 
  -6   2   9       13.63       24.29      3.86 o 
  -5   2   9       41.23       45.48      3.82 o 
  -4   2   9        0.72       -0.31      2.27 o 
  -3   2   9      433.90      434.61      8.38 o 
  -2   2   9      506.76      497.75      9.14 o 
  -1   2   9        7.55        8.82      3.08 o 
   0   2   9     1143.26     1021.03     20.51 o 
   1   2   9      724.79      732.05     17.64 o 
   2   2   9      209.09      219.20     10.32 o 
   3   2   9       60.26       56.61      6.47 o 
   4   2   9      508.59      497.03     17.05 o 
   5   2   9        6.99       -1.97      4.91 o 
  -7   3   9      440.00      427.87     13.68 o 
  -6   3   9      915.53      943.80     15.34 o 
  -5   3   9        1.64        5.74      3.15 o 
  -4   3   9      328.31      336.41     10.16 o 
  -3   3   9      750.32      710.32     16.90 o 
  -2   3   9      263.35      257.04      9.01 o 
  -1   3   9      240.20      235.12      9.06 o 
   0   3   9     1521.29     1463.90     27.42 o 
   1   3   9     1885.82     1972.07     35.22 o 
   2   3   9      791.07      819.94     20.92 o 
   3   3   9      299.36      285.94     12.55 o 
   4   3   9        0.90       -2.85      4.06 o 
  -8   4   9      328.12      297.49     13.09 o 
  -7   4   9     1583.74     1538.84     30.69 o 
  -6   4   9      140.54      152.21      6.47 o 
  -5   4   9       51.19       44.22      6.07 o 
  -4   4   9      465.01      477.09      9.59 o 
  -3   4   9      804.65      762.83     12.41 o 
  -2   4   9      113.42      111.38      5.15 o 
  -1   4   9      970.89      942.89     20.54 o 
   0   4   9        1.37        3.27      3.68 o 
   1   4   9      152.02      138.24      8.89 o 
   2   4   9       18.25       11.50      4.91 o 
   3   4   9       25.46       27.89      5.79 o 
   4   4   9        6.24        9.51      5.45 o 
  -8   5   9       56.83       57.23      7.52 o 
  -7   5   9     1150.67     1154.33     26.25 o 
  -6   5   9      107.95      114.00      8.70 o 
  -5   5   9        4.39       14.13      4.89 o 
  -4   5   9      121.53      127.57      7.74 o 
  -3   5   9      185.47      163.46      8.29 o 
  -2   5   9      110.05      100.77      5.12 o 
  -1   5   9     1647.83     1729.34     32.23 o 
   0   5   9      227.82      238.37     10.89 o 
   1   5   9      618.85      618.03     18.17 o 
   2   5   9      914.27      969.40     24.17 o 
   3   5   9      145.40      199.02     11.67 o 
  -8   6   9        0.47        6.62      5.38 o 
  -7   6   9       25.64       37.90      6.31 o 
  -6   6   9       64.18       65.57      7.07 o 
  -5   6   9     1225.68     1279.48     27.06 o 
  -4   6   9      259.44      295.57     11.79 o 
  -3   6   9       40.59       41.22      5.76 o 
  -2   6   9     3497.83     3774.70     58.51 o 
  -1   6   9      492.15      453.75     14.85 o 
   0   6   9      289.87      299.84     12.66 o 
   1   6   9      298.08      284.61     12.59 o 
   2   6   9       54.63       57.53      7.61 o 
   3   6   9       34.76       22.36      6.26 o 
  -7   7   9       75.44       82.08      8.06 o 
  -6   7   9     1676.94     1581.48     32.89 o 
  -5   7   9     1820.85     1898.18     36.43 o 
  -4   7   9      318.54      321.44     12.85 o 
  -3   7   9       60.44       52.29      6.40 o 
  -2   7   9       71.88       56.09      6.59 o 
  -1   7   9       45.85       43.87      6.26 o 
   0   7   9      406.78      386.80     14.87 o 
   1   7   9      197.50      207.89     11.45 o 
   2   7   9      110.33      136.93     10.67 o 
  -7   8   9      118.33      118.27      9.65 o 
  -6   8   9       13.39       16.43      5.79 o 
  -5   8   9       65.29       60.21      7.35 o 
  -4   8   9      482.62      501.87     16.70 o 
  -3   8   9      555.26      510.95     16.67 o 
  -2   8   9       58.14       51.82      6.62 o 
  -1   8   9      437.12      417.82     15.58 o 
   0   8   9      802.54      832.23     23.17 o 
   1   8   9      156.27      137.08     10.43 o 
  -6   9   9      116.80      131.69     10.55 o 
  -5   9   9      165.56      178.79     11.24 o 
  -4   9   9      759.82      824.83     22.65 o 
  -3   9   9      498.28      495.54     17.24 o 
  -2   9   9        3.27       -3.08      3.98 o 
  -1   9   9       81.94       97.83      8.96 o 
   0   9   9       26.37       29.36      6.50 o 
  -4  10   9       54.87       52.74      7.87 o 
  -3  10   9       30.16       26.18      6.17 o 
  -2  10   9      134.17      107.38      9.30 o 
  -1 -10  10      366.73      375.32     16.60 o 
   0 -10  10       49.69       50.28      7.66 o 
   1 -10  10        3.69        2.63      5.64 o 
   2 -10  10      134.50      130.25     10.77 o 
   3 -10  10       89.71       93.46      9.79 o 
  -3  -9  10      112.29      114.95      9.70 o 
  -2  -9  10        0.01       -0.45      4.77 o 
  -1  -9  10        1.35        5.86      4.89 o 
   0  -9  10      149.92      137.55     10.29 o 
   1  -9  10      647.14      620.71     20.28 o 
   2  -9  10      166.35      165.27     11.53 o 
   3  -9  10      267.30      266.02     13.73 o 
   4  -9  10      384.76      338.78     15.51 o 
  -4  -8  10       39.37       40.81      9.30 o 
  -3  -8  10      376.89      367.15     15.66 o 
  -2  -8  10        9.00       13.79      4.48 o 
  -1  -8  10        9.50        1.88      3.38 o 
   0  -8  10      435.92      453.96     16.32 o 
   1  -8  10      228.25      230.02     12.21 o 
   2  -8  10       23.54       34.55      6.64 o 
   3  -8  10       38.45       43.26      7.09 o 
   4  -8  10       35.31       55.90      7.80 o 
  -5  -7  10       40.71       34.53      9.60 o 
  -4  -7  10       49.91       80.85      9.98 o 
  -3  -7  10      219.49      224.65     14.47 o 
  -2  -7  10       11.69       14.27      3.79 o 
  -1  -7  10      256.32      229.40     13.90 o 
   0  -7  10       25.80       26.82      7.08 o 
   1  -7  10       70.26       64.89      7.16 o 
   2  -7  10        8.69        7.38      4.67 o 
   3  -7  10        2.04        5.36      4.81 o 
   4  -7  10       60.65       59.36      7.52 o 
   5  -7  10      262.83      254.82     12.14 o 
  -5  -6  10       10.78        7.54      7.80 o 
  -4  -6  10      112.97      111.03     13.42 o 
  -3  -6  10      235.42      256.41     16.59 o 
  -2  -6  10        4.55        5.15      5.57 o 
  -1  -6  10      223.54      196.89     10.60 o 
   0  -6  10      174.59      163.05      9.44 o 
   1  -6  10      311.23      324.69     12.02 o 
   2  -6  10       86.67       84.10      7.16 o 
   3  -6  10      452.82      442.01     15.18 o 
   4  -6  10      321.21      330.04      9.24 o 
   5  -6  10      655.41      621.94     18.59 o 
  -6  -5  10       20.95       19.45      8.85 o 
  -5  -5  10      111.86      122.92     11.38 o 
  -4  -5  10       49.46       65.98      8.82 o 
  -3  -5  10      129.86      152.30     11.05 o 
  -2  -5  10      832.06      798.08     20.54 o 
  -1  -5  10      766.17      737.39     19.07 o 
   0  -5  10      211.17      171.65      9.25 o 
   1  -5  10      115.00      134.54      8.54 o 
   2  -5  10       74.30       55.14      6.31 o 
   3  -5  10      161.77      161.67      8.44 o 
   4  -5  10      160.19      165.35      9.46 o 
   5  -5  10       13.17       18.00      5.76 o 
  -6  -4  10       81.74      123.25     11.91 o 
  -5  -4  10      881.22      877.81     24.78 o 
  -4  -4  10      528.19      500.68     17.83 o 
  -3  -4  10      196.96      187.54     11.43 o 
  -2  -4  10     2598.89     2510.96     43.16 o 
  -1  -4  10     1057.72     1054.23     23.03 o 
   0  -4  10      123.35      102.10      7.66 o 
   1  -4  10       99.81      102.52      7.99 o 
   2  -4  10      101.13      100.10      7.99 o 
   3  -4  10      326.18      328.84     11.55 o 
   4  -4  10      383.30      364.32     13.57 o 
   5  -4  10      379.19      403.88     15.23 o 
  -7  -3  10        4.95        4.84      7.19 o 
  -6  -3  10      177.68      155.95     12.12 o 
  -5  -3  10      231.26      210.45     12.59 o 
  -4  -3  10        0.01        2.44      6.09 o 
  -3  -3  10      278.61      296.16     12.43 o 
  -2  -3  10       50.59       54.50      6.45 o 
  -1  -3  10      493.48      441.16     13.68 o 
   0  -3  10     2721.56     2554.48     42.83 o 
   1  -3  10     1132.71     1087.69     15.36 o 
   2  -3  10      405.26      405.96     12.57 o 
   3  -3  10      451.62      573.09     17.88 o 
   4  -3  10      139.19      234.50     14.51 o 
   5  -3  10        3.56       -4.70      9.75 o 
  -7  -2  10      112.13      139.23     12.00 o 
  -6  -2  10       18.35       23.48      7.30 o 
  -5  -2  10        4.30       -4.84      5.67 o 
  -4  -2  10     2225.72     2275.21     41.43 o 
  -3  -2  10     1230.06     1205.89     25.66 o 
  -2  -2  10      511.14      493.00     14.59 o 
  -1  -2  10     1219.33     1087.84     23.05 o 
   0  -2  10     3265.32     3178.11     56.69 o 
   1  -2  10     1248.46     1296.06     23.12 o 
   2  -2  10       19.74       15.04      4.03 o 
   3  -2  10      123.22      124.72      9.04 o 
   4  -2  10      111.17      112.41      9.65 o 
   5  -2  10      438.98      634.16     24.66 o 
  -7  -1  10      475.53      532.27     19.97 o 
  -6  -1  10      352.94      324.83     15.18 o 
  -5  -1  10       15.37       20.56      6.47 o 
  -4  -1  10      165.48      153.39      9.82 o 
  -3  -1  10      546.51      576.84     16.29 o 
  -2  -1  10       17.16       18.64      4.22 o 
  -1  -1  10       70.58       43.70      2.84 o 
   0  -1  10        2.67        3.43      2.00 o 
   1  -1  10     1645.03     1528.92     26.75 o 
   2  -1  10      800.22      748.16     17.69 o 
   3  -1  10      121.39      126.26      8.94 o 
   4  -1  10      140.31      163.47     10.70 o 
   5  -1  10      321.40      382.20     17.76 o 
  -8   0  10       25.87       18.45      8.06 o 
  -7   0  10      145.66      131.19     11.17 o 
  -6   0  10       12.09       11.26      6.28 o 
  -5   0  10       63.90       75.65      8.13 o 
  -4   0  10       14.79       16.84      4.98 o 
  -3   0  10      515.37      499.21      8.69 o 
  -2   0  10     1460.74     1351.10     21.84 o 
  -1   0  10      527.84      453.02     10.78 o 
   0   0  10      355.38      339.44     10.15 o 
   1   0  10      857.08      869.87     18.78 o 
   2   0  10     1651.04     1658.34     30.76 o 
   3   0  10       12.46       10.29      4.39 o 
   4   0  10       26.80       25.09      5.55 o 
   5   0  10       21.06       31.90      6.90 o 
  -8   1  10      157.41      133.42     12.02 o 
  -7   1  10       10.18        9.42      6.45 o 
  -6   1  10      475.25      480.88     17.05 o 
  -5   1  10      322.35      326.52     13.28 o 
  -4   1  10      350.44      349.80      8.74 o 
  -3   1  10      700.30      761.72     11.76 o 
  -2   1  10     1563.82     1600.59     26.21 o 
  -1   1  10        2.27        2.60      2.13 o 
   0   1  10       18.40       15.77      3.42 o 
   1   1  10       18.76       21.34      4.41 o 
   2   1  10       26.18       31.87      5.08 o 
   3   1  10       51.35       38.59      5.74 o 
   4   1  10        0.33        2.87      4.55 o 
   5   1  10       47.43       50.61      7.80 o 
  -8   2  10      241.50      243.73     14.56 o 
  -7   2  10       57.59       44.04      7.76 o 
  -6   2  10      592.49      598.99     18.26 o 
  -5   2  10      849.76      845.98     13.67 o 
  -4   2  10       28.74       33.80      3.97 o 
  -3   2  10       45.79       53.38      5.69 o 
  -2   2  10      836.86      880.07     16.70 o 
  -1   2  10        0.17       -2.85      2.63 o 
   0   2  10       19.25       16.43      3.94 o 
   1   2  10      872.73      894.96     20.49 o 
   2   2  10        8.48        6.57      4.15 o 
   3   2  10      410.57      402.03     14.82 o 
   4   2  10      176.36      187.26     11.12 o 
  -7   3  10        5.01       14.16      6.24 o 
  -6   3  10        0.57        5.24      4.00 o 
  -5   3  10       20.04       16.04      3.24 o 
  -4   3  10      309.30      316.63      7.99 o 
  -3   3  10        8.24        5.52      2.59 o 
  -2   3  10       17.52       20.17      6.06 o 
  -1   3  10      260.61      238.86      9.56 o 
   0   3  10      207.07      191.03      9.30 o 
   1   3  10       25.69       30.17      5.15 o 
   2   3  10       89.45       95.74      7.71 o 
   3   3  10      697.50      680.47     20.06 o 
   4   3  10      266.88      262.25     13.11 o 
  -7   4  10        4.21       11.00      4.72 o 
  -6   4  10        7.92       13.36      3.53 o 
  -5   4  10      135.15      148.12      6.04 o 
  -4   4  10      906.72      946.41     20.68 o 
  -3   4  10      875.30      869.67     27.19 o 
  -2   4  10      711.93      704.22     31.48 o 
  -1   4  10     1080.88     1069.31     22.91 o 
   0   4  10     3907.52     3960.75     60.64 o 
   1   4  10      105.79      109.40      8.06 o 
   2   4  10       15.26       13.78      4.98 o 
   3   4  10      151.67      132.95      9.63 o 
  -8   5  10      176.84      238.94     12.47 o 
  -7   5  10      298.32      322.94     13.26 o 
  -6   5  10      222.98      241.19     11.36 o 
  -5   5  10       74.39       87.20      7.23 o 
  -4   5  10      881.27      906.36     14.65 o 
  -3   5  10      339.21      295.74      7.97 o 
  -2   5  10       16.48       19.24      3.20 o 
  -1   5  10      357.86      313.05     12.26 o 
   0   5  10       54.96       41.53      5.93 o 
   1   5  10      238.29      235.05     11.50 o 
   2   5  10      387.77      389.17     15.30 o 
   3   5  10       19.80       20.32      6.31 o 
  -7   6  10       99.26      104.66      8.89 o 
  -6   6  10        0.05       -0.97      4.39 o 
  -5   6  10       41.01       39.82      6.00 o 
  -4   6  10       24.55       21.96      5.17 o 
  -3   6  10      376.41      366.62     13.07 o 
  -2   6  10     1681.01     1716.47     23.17 o 
  -1   6  10     1373.10     1412.93     29.55 o 
   0   6  10      590.62      574.77     17.76 o 
   1   6  10      782.49      787.71     22.03 o 
   2   6  10      263.11      256.37     13.26 o 
  -7   7  10      160.83      134.75      9.89 o 
  -6   7  10      768.85      837.45     22.60 o 
  -5   7  10      422.23      423.21     15.51 o 
  -4   7  10      441.83      508.13     16.58 o 
  -3   7  10      298.04      304.44     12.50 o 
  -2   7  10      153.99      144.48      9.34 o 
  -1   7  10       17.11       15.96      5.00 o 
   0   7  10       27.22       22.10      5.72 o 
   1   7  10       22.11       19.33      5.76 o 
  -6   8  10      692.97      689.82     21.06 o 
  -5   8  10       19.48       15.68      5.64 o 
  -4   8  10      275.80      278.49     12.97 o 
  -3   8  10       13.31       13.00      5.19 o 
  -2   8  10      163.01      165.49     10.27 o 
  -1   8  10      688.35      701.22     21.23 o 
   0   8  10      228.49      221.41     12.28 o 
  -5   9  10       59.36       55.45      8.04 o 
  -4   9  10      483.57      522.34     18.38 o 
  -3   9  10      290.86      317.58     14.13 o 
  -2   9  10      193.00      197.93     11.43 o 
  -1   9  10       27.18       29.29      6.38 o 
   0 -10  11        1.66        0.66      4.81 o 
   1 -10  11       37.41       41.00      8.11 o 
   2 -10  11      201.96      194.14     13.07 o 
  -2  -9  11       25.71       31.61      6.74 o 
  -1  -9  11        0.17        4.89      5.08 o 
   0  -9  11       17.92       11.91      5.50 o 
   1  -9  11       21.50       31.23      6.66 o 
   2  -9  11       24.36       14.47      6.12 o 
   3  -9  11      193.67      191.91     12.52 o 
  -3  -8  11      165.08      160.84      8.23 o 
  -2  -8  11        1.44        2.73      3.64 o 
  -1  -8  11      307.19      285.65     13.42 o 
   0  -8  11       96.46       95.91      8.63 o 
   1  -8  11      270.86      271.02     13.42 o 
   2  -8  11       21.88       28.20      6.33 o 
   3  -8  11      243.03      231.84     13.04 o 
   4  -8  11      172.06      176.94     12.02 o 
  -4  -7  11      301.13      281.75     10.02 o 
  -3  -7  11        2.11        3.15      3.36 o 
  -2  -7  11       39.24       27.99      4.18 o 
  -1  -7  11       95.90       93.26      5.73 o 
   0  -7  11      655.67      672.74     18.52 o 
   1  -7  11        2.08        6.14      4.39 o 
   2  -7  11      305.70      310.22     13.68 o 
   3  -7  11      239.95      240.81     12.69 o 
   4  -7  11        9.25        5.74      5.43 o 
  -5  -6  11      105.89      118.15     11.98 o 
  -4  -6  11      218.73      263.72      9.29 o 
  -3  -6  11      349.83      327.89     14.85 o 
  -2  -6  11        0.77        3.08      5.53 o 
  -1  -6  11        1.40        1.30      4.79 o 
   0  -6  11        5.36        8.37      5.10 o 
   1  -6  11      302.25      286.86     12.19 o 
   2  -6  11       62.12       57.44      6.88 o 
   5  -6  11      701.75      746.83     21.51 o 
  -6  -5  11       21.69       40.17      9.63 o 
  -5  -5  11        0.40        5.19      7.16 o 
  -4  -5  11      602.73      565.26     19.71 o 
  -3  -5  11       78.34       68.78      8.35 o 
  -2  -5  11      374.80      343.66     13.78 o 
  -1  -5  11       83.82       77.15      7.68 o 
   0  -5  11      140.47      146.49      9.68 o 
   1  -5  11     2169.56     2163.36     39.42 o 
   2  -5  11     1184.93     1220.48     27.06 o 
   3  -5  11      299.28      346.96     14.09 o 
   4  -5  11      408.71      427.31     14.73 o 
   5  -5  11      517.56      513.42     17.72 o 
  -6  -4  11      178.40      175.80     13.97 o 
  -5  -4  11      205.51      232.51     14.25 o 
  -4  -4  11      192.99      173.10     12.07 o 
  -3  -4  11     1021.33     1017.31     24.74 o 
  -2  -4  11     3006.29     2997.06     50.51 o 
  -1  -4  11      597.69      576.20     16.98 o 
   0  -4  11       11.83        9.96      4.77 o 
   1  -4  11        2.44        0.66      4.43 o 
   2  -4  11        0.42        1.01      2.69 o 
   4  -4  11        0.59       -8.82      8.63 o 
  -7  -3  11      161.15      171.58     13.85 o 
  -6  -3  11      470.46      485.44     18.97 o 
  -5  -3  11      270.83      280.32     14.70 o 
  -4  -3  11      464.10      426.48     16.13 o 
  -3  -3  11       26.92       18.62      5.88 o 
  -2  -3  11      332.34      327.56     12.90 o 
  -1  -3  11      313.46      305.86     12.24 o 
   0  -3  11     1561.01     1504.99     29.81 o 
   1  -3  11      395.72      365.82      8.40 o 
   2  -3  11      621.16      682.39     17.26 o 
   3  -3  11     1758.83     2149.87     40.81 o 
   4  -3  11      648.07      888.13     27.82 o 
   5  -3  11       16.29       55.83     13.90 o 
  -7  -2  11        0.24       13.21      7.35 o 
  -6  -2  11        7.61        8.21      6.81 o 
  -5  -2  11      317.34      335.77     14.68 o 
  -4  -2  11     2177.80     2270.46     41.93 o 
  -3  -2  11      335.33      333.28     13.38 o 
  -2  -2  11      673.89      704.16     18.83 o 
  -1  -2  11     2342.81     2164.46     38.70 o 
   0  -2  11      720.75      680.25     26.08 o 
   1  -2  11      554.85      527.32     13.49 o 
   2  -2  11       70.97       69.34      6.17 o 
   3  -2  11       72.93       91.80      7.94 o 
   4  -2  11        1.65        5.10      5.41 o 
   5  -2  11       13.05       11.48      8.63 o 
  -7  -1  11       53.75       63.27      9.60 o 
  -6  -1  11       97.60      116.23     10.29 o 
  -5  -1  11     1457.94     1515.55     32.37 o 
  -4  -1  11      376.12      355.31     13.64 o 
  -3  -1  11      164.69      154.44      9.42 o 
  -2  -1  11       69.11       70.15      6.45 o 
  -1  -1  11      368.11      320.93      7.18 o 
   0  -1  11      676.19      718.63     11.96 o 
   1  -1  11      423.39      403.71     12.02 o 
   2  -1  11       12.99        8.85      4.06 o 
   3  -1  11       58.41       53.08      6.21 o 
   4  -1  11       48.41       50.28      7.23 o 
   5  -1  11       84.48       93.04     10.79 o 
  -7   0  11       39.08       47.29      8.42 o 
  -6   0  11        8.65        2.87      6.07 o 
  -5   0  11      108.15       96.38      8.68 o 
  -4   0  11      589.28      609.99     17.62 o 
  -3   0  11      111.79      103.68      8.13 o 
  -2   0  11       39.14       31.75      3.47 o 
  -1   0  11       38.03       37.35      3.21 o 
   0   0  11       91.38       79.92      6.09 o 
   1   0  11     1139.55     1146.98     23.10 o 
   2   0  11      248.21      258.03     11.10 o 
   3   0  11       35.24       45.04      6.26 o 
   4   0  11      210.56      230.59     12.33 o 
   5   0  11        8.90       16.27      6.31 o 
  -8   1  11       41.88       38.85      8.92 o 
  -7   1  11       40.52       36.90      7.87 o 
  -6   1  11      131.25      112.36      9.56 o 
  -5   1  11      256.10      238.70     11.57 o 
  -4   1  11        7.77        8.18      4.89 o 
  -3   1  11       14.21       10.64      2.64 o 
  -2   1  11        3.35       -0.28      6.01 o 
  -1   1  11        5.31        7.81      2.49 o 
   0   1  11      637.06      551.70     14.16 o 
   1   1  11      866.19      868.54     20.13 o 
   2   1  11      342.24      333.47     12.74 o 
   3   1  11        1.03        1.09      4.43 o 
   4   1  11      192.59      188.09     11.67 o 
  -8   2  11       17.54       18.33      7.40 o 
  -7   2  11       47.34       35.95      7.66 o 
  -6   2  11      433.25      463.69     16.48 o 
  -5   2  11      382.95      370.32     13.73 o 
  -4   2  11      266.05      276.95      7.51 o 
  -3   2  11      245.82      238.84      9.02 o 
  -2   2  11       79.76       70.83      4.25 o 
  -1   2  11        5.68        6.50      2.49 o 
   0   2  11      217.52      211.73      9.37 o 
   1   2  11      329.48      308.73     11.95 o 
   2   2  11       10.71        9.70      4.39 o 
   3   2  11      118.73      120.45      8.99 o 
   4   2  11        1.60       -1.09      4.43 o 
  -7   3  11      296.82      334.01     14.73 o 
  -6   3  11      473.18      522.98     17.10 o 
  -5   3  11      237.80      232.41      9.51 o 
  -4   3  11      400.95      442.22      9.67 o 
  -3   3  11      274.81      261.70      7.25 o 
  -2   3  11       25.49       32.23      4.74 o 
  -1   3  11      214.55      186.03      8.99 o 
   0   3  11      307.91      305.81     11.74 o 
   1   3  11        2.26        2.30      3.82 o 
   2   3  11      637.42      644.59     18.97 o 
   3   3  11      493.68      528.24     17.91 o 
   4   3  11      385.87      398.21     16.72 o 
  -6   4  11      118.78      132.26      6.44 o 
  -5   4  11      460.97      465.10     10.38 o 
  -4   4  11      425.03      442.73      9.98 o 
  -3   4  11      359.21      354.14     14.74 o 
  -2   4  11     1468.93     1410.86     19.99 o 
  -1   4  11       11.94        4.48      4.29 o 
   0   4  11       15.65       12.64      4.74 o 
   1   4  11       48.15       53.72      6.40 o 
   2   4  11      606.35      598.11     18.52 o 
   3   4  11      200.70      169.59     10.86 o 
  -7   5  11      213.56      237.56     11.45 o 
  -6   5  11      240.83      255.61     11.81 o 
  -5   5  11      410.85      507.89     15.96 o 
  -4   5  11     1042.31     1131.37     17.28 o 
  -3   5  11      167.46      154.19      6.22 o 
  -2   5  11     1040.58     1057.83     17.03 o 
  -1   5  11     1031.98      986.00     23.45 o 
   0   5  11      470.12      448.15     15.27 o 
   1   5  11      433.83      420.72     15.51 o 
   2   5  11        2.03       -1.66      4.36 o 
  -7   6  11      117.85      101.76      8.63 o 
  -6   6  11        7.02        5.88      5.05 o 
  -5   6  11       46.46       33.20      6.00 o 
  -4   6  11        0.07       -0.92      4.27 o 
  -3   6  11      386.82      384.41     13.61 o 
  -2   6  11      282.28      282.35      8.44 o 
  -1   6  11      312.26      330.22     13.49 o 
   0   6  11      881.51      876.03     23.22 o 
   1   6  11      463.66      466.51     17.10 o 
   2   6  11        1.85       -5.50      4.86 o 
  -7   7  11        5.30        5.22      5.34 o 
  -6   7  11      255.73      304.60     13.94 o 
  -5   7  11      243.54      238.25     11.86 o 
  -4   7  11      417.29      434.90     15.58 o 
  -3   7  11      755.82      740.76     20.28 o 
  -2   7  11      370.04      357.37     14.18 o 
  -1   7  11       77.71       82.98      7.92 o 
   0   7  11      326.53      303.47     14.32 o 
   1   7  11        5.84        4.32      5.19 o 
  -6   8  11      259.89      270.64     13.71 o 
  -5   8  11        7.67        3.04      5.00 o 
  -4   8  11       66.64       67.95      7.76 o 
  -3   8  11       64.63       67.99      7.73 o 
  -2   8  11       14.39       16.98      5.88 o 
  -1   8  11      272.24      293.93     14.04 o 
   0   8  11       12.58        9.98      5.81 o 
  -4   9  11        5.93        4.74      5.55 o 
  -3   9  11      112.45      101.00      9.13 o 
  -2   9  11       44.19       51.77      7.42 o 
  -2  -9  12      216.47      206.44     12.69 o 
  -1  -9  12       13.59       19.14      6.00 o 
   0  -9  12       30.80       19.47      6.05 o 
   1  -9  12      203.44      232.22     13.59 o 
   2  -9  12      144.49      152.82     11.83 o 
   3  -9  12        0.05       -7.79      5.19 o 
  -3  -8  12       41.84       51.65      5.79 o 
  -2  -8  12       30.83       23.25      4.43 o 
  -1  -8  12       17.98       21.37      5.55 o 
   0  -8  12       74.50       71.36      7.73 o 
   1  -8  12       65.11       64.51      7.90 o 
   2  -8  12      276.54      274.91     14.16 o 
   3  -8  12      474.83      486.76     18.62 o 
  -4  -7  12       50.41       41.79      5.22 o 
  -3  -7  12      311.85      262.81      9.66 o 
  -2  -7  12       50.01       47.44      4.94 o 
  -1  -7  12      863.32      926.43     23.91 o 
   0  -7  12      154.05      143.38     10.39 o 
   2  -7  12      571.80      571.59     18.97 o 
   3  -7  12      818.06      924.48     25.59 o 
  -5  -6  12      298.08      348.76     17.95 o 
  -4  -6  12      528.17      549.97     20.18 o 
  -3  -6  12      314.61      329.10     15.27 o 
  -2  -6  12      592.19      619.24     19.35 o 
  -1  -6  12      312.52      312.45     13.47 o 
   0  -6  12       63.71       57.32      7.07 o 
   1  -6  12        0.71        1.28      4.43 o 
   2  -6  12      172.46      203.98     11.31 o 
  -5  -5  12      393.89      367.28     17.74 o 
  -4  -5  12      311.93      300.52     15.23 o 
  -3  -5  12        0.37        0.81      5.74 o 
  -2  -5  12       52.78       57.11      7.49 o 
  -1  -5  12      269.58      272.75     12.57 o 
   0  -5  12     1551.06     1606.95     32.51 o 
   1  -5  12      959.15      989.61     24.21 o 
   2  -5  12      401.30      462.55     16.41 o 
   3  -5  12      468.10      598.35     19.80 o 
  -6  -4  12       27.05       23.22      8.92 o 
  -5  -4  12       12.40       14.28      7.73 o 
  -4  -4  12       33.84       33.61      7.57 o 
  -3  -4  12      564.29      536.92     18.02 o 
  -2  -4  12     1360.74     1410.87     30.55 o 
  -1  -4  12     1755.68     1800.37     35.45 o 
   0  -4  12     3282.79     3421.03     56.61 o 
   1  -4  12     1793.63     1889.64     37.14 o 
   2  -4  12      132.52      122.70      9.63 o 
   3  -4  12       31.92       53.38      7.76 o 
   4  -4  12       57.63      109.68     15.08 o 
   5  -4  12        7.72        8.30     29.03 o 
  -6  -3  12      743.86      722.76     23.36 o 
  -5  -3  12      252.69      247.54     14.06 o 
  -4  -3  12      141.51      156.36     11.31 o 
  -3  -3  12     2348.31     2321.67     42.83 o 
  -2  -3  12       79.93       66.14      7.45 o 
  -1  -3  12        2.40        6.00      4.70 o 
   0  -3  12      433.21      382.89     13.97 o 
   1  -3  12      103.46      107.69      8.54 o 
   2  -3  12      417.18      448.01     14.04 o 
   3  -3  12      455.56      550.72     18.40 o 
   4  -3  12        0.82       11.22      7.04 o 
  -7  -2  12      205.14      209.53     14.51 o 
  -6  -2  12      274.29      268.03     14.82 o 
  -5  -2  12       85.68       97.21      9.42 o 
  -4  -2  12       68.71       57.91      7.45 o 
  -3  -2  12      289.81      331.21     13.94 o 
  -2  -2  12      137.19      122.14      9.39 o 
  -1  -2  12     1090.30      972.58     23.22 o 
   0  -2  12      221.61      251.27     11.91 o 
   1  -2  12      116.84      101.11      5.47 o 
   2  -2  12      770.18      757.50     18.90 o 
   3  -2  12      126.00      108.67      8.54 o 
   4  -2  12       18.26       15.27      6.64 o 
  -7  -1  12       73.64       90.10     10.27 o 
  -6  -1  12       10.38        5.76      6.50 o 
  -5  -1  12      413.27      431.25     16.51 o 
  -4  -1  12     1570.37     1629.53     33.25 o 
  -3  -1  12       68.97       70.67      7.16 o 
  -2  -1  12      133.31      129.39      8.94 o 
  -1  -1  12      786.13      668.95     18.38 o 
   0  -1  12        3.99        5.23      2.59 o 
   1  -1  12      208.06      193.40      8.99 o 
   2  -1  12      964.13      894.29     21.13 o 
   3  -1  12      141.38      111.27      8.51 o 
   4  -1  12       23.17       32.47      6.95 o 
  -7   0  12      166.24      140.35     11.91 o 
  -6   0  12       86.11       84.95      9.15 o 
  -5   0  12      346.94      356.71     14.51 o 
  -4   0  12       86.10       67.14      7.40 o 
  -3   0  12       40.89       38.16      6.05 o 
  -2   0  12      300.86      277.47     11.74 o 
  -1   0  12      499.53      452.29      9.38 o 
   0   0  12       29.91       29.43      3.32 o 
   1   0  12        0.68       -0.12      3.44 o 
   2   0  12       91.96       85.19      7.21 o 
   3   0  12       15.28       17.86      5.31 o 
   4   0  12       82.20       92.04      9.15 o 
  -7   1  12        3.73       -6.45      5.86 o 
  -6   1  12      164.82      170.16     11.81 o 
  -5   1  12      345.15      326.28     13.57 o 
  -4   1  12       41.54       44.28      6.36 o 
  -3   1  12      444.02      458.33     15.13 o 
  -2   1  12       19.85       11.54      3.13 o 
  -1   1  12       61.75       49.14      4.33 o 
   0   1  12       55.21       47.74      5.29 o 
   1   1  12     1487.51     1459.03     28.55 o 
   2   1  12      204.74      232.65     10.91 o 
   3   1  12      569.22      596.64     18.64 o 
   4   1  12      419.80      446.02     17.22 o 
  -7   2  12        4.23        0.62      6.33 o 
  -6   2  12       62.55       69.51      8.32 o 
  -5   2  12       43.83       30.97      6.07 o 
  -4   2  12       19.25       22.53      5.50 o 
  -3   2  12     1792.29     1773.02     43.76 o 
  -2   2  12      206.72      186.74     10.04 o 
  -1   2  12       56.31       53.05      4.08 o 
   0   2  12     2733.51     2921.58     47.36 o 
   1   2  12       35.61       29.00      5.36 o 
   2   2  12       20.39       17.24      4.84 o 
   3   2  12       72.65       66.45      7.47 o 
  -7   3  12      321.24      323.36     15.20 o 
  -6   3  12      622.45      632.07     19.14 o 
  -5   3  12      208.15      211.95      7.31 o 
  -4   3  12     1478.26     1500.08     20.67 o 
  -3   3  12      898.01      866.41     14.32 o 
  -2   3  12        5.82        9.00      3.06 o 
  -1   3  12      526.28      488.73     14.80 o 
   0   3  12      301.93      300.81     12.12 o 
   1   3  12       47.70       34.81      5.57 o 
   2   3  12      512.00      517.93     17.24 o 
   3   3  12      236.89      250.22     12.74 o 
  -6   4  12      108.97      111.73     11.17 o 
  -5   4  12        0.73        4.42      3.23 o 
  -4   4  12       54.65       42.68      4.20 o 
  -3   4  12       16.95       17.40      3.81 o 
  -2   4  12      716.45      689.46     13.60 o 
  -1   4  12     2701.62     2704.13     45.91 o 
   0   4  12      204.34      188.75     10.43 o 
   1   4  12      566.13      565.33     17.93 o 
   2   4  12      535.78      522.91     17.67 o 
  -6   5  12      191.88      216.69     11.34 o 
  -5   5  12     1342.00     1358.36     28.46 o 
  -4   5  12      399.38      420.38     21.58 o 
  -3   5  12      196.85      169.60      6.94 o 
  -2   5  12      685.56      640.53     12.95 o 
  -1   5  12      151.45      155.15      9.84 o 
   0   5  12      124.14      102.17      8.25 o 
   1   5  12        5.99       -1.85      4.60 o 
   2   5  12        0.74       -1.87      4.65 o 
  -7   6  12       42.84       59.03      7.42 o 
  -6   6  12      291.96      332.18     14.16 o 
  -5   6  12       73.30       96.55      8.21 o 
  -4   6  12       11.92       15.15      5.10 o 
  -3   6  12       93.12       90.81      7.66 o 
  -2   6  12       20.09       20.46      3.68 o 
  -1   6  12       90.14      102.05      8.61 o 
   0   6  12      249.88      226.84     12.12 o 
   1   6  12      323.38      322.41     14.73 o 
  -6   7  12       15.43       21.87      6.47 o 
  -5   7  12        0.44        1.64      4.79 o 
  -4   7  12      334.31      375.32     14.85 o 
  -3   7  12      389.13      404.23     14.96 o 
  -2   7  12      112.17      106.82      8.73 o 
  -1   7  12       76.60       74.51      8.11 o 
   0   7  12      394.32      412.23     16.86 o 
  -5   8  12        1.69        4.96      5.31 o 
  -4   8  12      157.24      151.69     10.81 o 
  -3   8  12      103.56      104.97      8.87 o 
  -2   8  12        6.62        8.49      5.60 o 
   0  -9  13      286.84      290.42     14.51 o 
   1  -9  13      215.92      219.61     13.64 o 
  -2  -8  13       29.18       26.02      8.51 o 
  -1  -8  13       35.43       51.51      7.09 o 
   0  -8  13      447.39      408.81     16.77 o 
   1  -8  13      240.83      248.73     13.66 o 
   2  -8  13       70.12       72.07      8.80 o 
   3  -8  13       44.66       56.02      8.68 o 
  -3  -7  13       96.73       78.90      9.69 o 
  -2  -7  13       80.71       79.99      9.51 o 
  -1  -7  13      534.97      526.16     18.10 o 
   0  -7  13       59.63       53.69      7.78 o 
   3  -7  13      388.12      408.57     17.76 o 
  -4  -6  13      247.24      225.54     14.82 o 
  -3  -6  13      155.74      163.04     12.52 o 
  -2  -6  13      719.81      746.24     22.17 o 
  -1  -6  13     1154.43     1205.23     28.46 o 
   0  -6  13       91.83       95.46      8.75 o 
   1  -6  13      287.08      282.45     13.11 o 
   2  -6  13      721.46      825.71     22.77 o 
  -5  -5  13      728.49      731.70     24.12 o 
  -4  -5  13      328.77      312.86     15.89 o 
  -3  -5  13      138.25      150.05     11.55 o 
  -2  -5  13      479.05      494.76     17.72 o 
  -1  -5  13      481.80      463.66     16.51 o 
   0  -5  13      136.85      115.31      9.49 o 
   1  -5  13      285.87      294.50     13.47 o 
   2  -5  13       45.09       47.22      7.45 o 
   3  -5  13      512.53      586.99     20.40 o 
  -6  -4  13        0.63        1.80      8.25 o 
  -5  -4  13       89.41       67.59     10.08 o 
  -4  -4  13        2.90        6.97      6.59 o 
  -3  -4  13      390.64      383.67     15.58 o 
  -2  -4  13        4.65       12.19      5.57 o 
  -1  -4  13       10.49       13.35      5.69 o 
   0  -4  13      377.03      360.17     14.28 o 
   1  -4  13      660.65      677.82     20.32 o 
   2  -4  13       57.66       60.21      7.64 o 
  -6  -3  13      121.41      101.00     10.62 o 
  -5  -3  13       86.53       64.39      9.25 o 
  -4  -3  13      134.70      151.04     11.34 o 
  -3  -3  13     1022.02     1059.26     26.02 o 
  -2  -3  13     1043.49     1117.93     26.54 o 
  -1  -3  13      442.72      429.75     15.60 o 
   0  -3  13      257.19      278.66     12.57 o 
   1  -3  13       22.19       20.32      5.69 o 
   2  -3  13      225.20      224.59     12.21 o 
   3  -3  13        0.93       -1.19      4.74 o 
   4  -3  13       19.33       23.55      8.66 o 
  -6  -2  13       73.45       88.91     10.22 o 
  -5  -2  13        8.79       12.05      6.74 o 
  -4  -2  13      576.71      560.92     18.26 o 
  -3  -2  13      414.97      433.12     15.98 o 
  -2  -2  13        4.91        0.45      4.74 o 
  -1  -2  13        6.78       10.27      5.22 o 
   0  -2  13       72.17       60.97      7.21 o 
   1  -2  13        8.01        6.33      4.72 o 
   2  -2  13        1.59        3.15      3.60 o 
   3  -2  13        1.11        1.11      4.20 o 
   4  -2  13        1.29       -0.12      5.36 o 
  -7  -1  13      350.00      357.02     17.53 o 
  -6  -1  13       42.96       40.91      8.13 o 
  -5  -1  13      285.71      260.92     13.52 o 
  -4  -1  13        2.81        5.29      5.10 o 
  -3  -1  13        6.81        8.02      4.70 o 
  -2  -1  13      202.90      186.74     10.62 o 
  -1  -1  13      338.52      308.99     12.88 o 
   0  -1  13       15.15       11.67      5.08 o 
   1  -1  13      471.84      498.93     14.51 o 
   2  -1  13       46.13       64.65      6.47 o 
   3  -1  13        5.05        8.54      4.60 o 
   4  -1  13       54.34       59.88      8.54 o 
  -7   0  13       91.75       84.76     10.25 o 
  -6   0  13       80.87       79.21      9.46 o 
  -5   0  13      379.66      403.78     15.87 o 
  -4   0  13        3.22        4.13      5.19 o 
  -3   0  13       28.32       26.32      5.76 o 
  -2   0  13      375.72      321.58     13.19 o 
  -1   0  13      997.59      953.53     23.69 o 
   0   0  13      294.71      265.43      7.78 o 
   1   0  13      772.88      737.46     18.50 o 
   2   0  13     1093.83     1063.05     24.33 o 
   3   0  13        5.30        9.58      4.79 o 
   4   0  13       26.40       40.36      7.47 o 
  -7   1  13       45.52       53.15      9.13 o 
  -6   1  13      245.66      255.61     13.90 o 
  -5   1  13      544.58      601.22     18.74 o 
  -4   1  13        1.62        3.87      4.81 o 
  -3   1  13        0.73        0.24      4.08 o 
  -2   1  13      652.54      547.74     16.91 o 
  -1   1  13       98.92       86.28      6.14 o 
   0   1  13        0.58        4.01      3.65 o 
   1   1  13       32.21       33.51      5.22 o 
   2   1  13      347.42      350.00     13.64 o 
   3   1  13      738.43      824.66     22.84 o 
  -7   2  13        7.38       10.41      6.69 o 
  -6   2  13      278.43      279.99     13.90 o 
  -5   2  13       11.64       11.19      5.50 o 
  -4   2  13      503.13      532.39     17.31 o 
  -3   2  13      523.48      535.33     12.40 o 
  -2   2  13       60.53       60.04      5.24 o 
  -1   2  13      645.51      639.68     12.53 o 
   0   2  13     1464.31     1415.47     28.39 o 
   1   2  13     1200.80     1174.68     25.73 o 
   2   2  13      187.28      197.43     11.08 o 
   3   2  13      416.85      422.16     16.34 o 
  -7   3  13      333.63      389.81     16.81 o 
  -6   3  13      108.27      107.29      9.37 o 
  -5   3  13      613.77      694.58     20.25 o 
  -4   3  13     2356.30     2638.42     57.14 o 
  -3   3  13     1876.12     1821.43     63.83 o 
  -2   3  13      195.60      190.66      9.32 o 
  -1   3  13      209.67      207.54     11.70 o 
   0   3  13      158.09      146.73      9.27 o 
   1   3  13      163.73      149.67      9.46 o 
   2   3  13       65.33       80.02      7.83 o 
  -6   4  13       44.52       54.19      7.28 o 
  -5   4  13      119.94      134.56      6.76 o 
  -4   4  13      896.22      885.67     22.94 o 
  -3   4  13       31.66       27.84      3.76 o 
  -2   4  13      969.86      957.94     16.55 o 
  -1   4  13      324.50      323.93     13.19 o 
   0   4  13       80.22       92.75      7.90 o 
   1   4  13      479.67      490.08     17.05 o 
   2   4  13      203.01      229.21     12.31 o 
  -6   5  13      195.21      213.06     11.41 o 
  -5   5  13      567.02      575.25     17.48 o 
  -4   5  13       74.38       69.20      5.04 o 
  -3   5  13     1049.31      979.69     30.75 o 
  -2   5  13     2122.10     2148.23     78.19 o 
  -1   5  13      353.05      364.75     14.25 o 
   0   5  13        4.67        5.19      4.86 o 
   1   5  13       72.38       77.72      8.04 o 
  -6   6  13      286.55      296.85     13.66 o 
  -5   6  13      234.11      226.32     11.53 o 
  -4   6  13        2.85        3.65      4.86 o 
  -3   6  13       45.41       57.20      6.78 o 
  -2   6  13     1009.13      979.29     29.60 o 
  -1   6  13       49.35       40.03      6.43 o 
   0   6  13       63.65       64.29      7.73 o 
  -5   7  13        7.77       12.00      5.50 o 
  -4   7  13        8.29        7.47      5.31 o 
  -3   7  13       17.63       25.26      5.95 o 
  -2   7  13        4.84        8.99      5.45 o 
  -1   7  13       68.34       60.81      7.97 o 
  -1  -8  14      326.10      298.18     14.30 o 
   0  -8  14      535.38      524.87     19.33 o 
   1  -8  14      104.48      106.48     10.01 o 
  -3  -7  14      396.86      407.96     18.33 o 
  -2  -7  14       72.97       80.70      9.65 o 
  -1  -7  14       17.09       24.40      7.16 o 
   0  -7  14       16.57       17.38      6.69 o 
  -4  -6  14      123.98      118.74     11.67 o 
  -3  -6  14       47.13       55.21      8.87 o 
  -2  -6  14     1069.21     1037.13     27.06 o 
  -1  -6  14      645.67      733.07     22.46 o 
   0  -6  14      320.54      319.17     14.61 o 
   1  -6  14      468.35      479.58     17.19 o 
   2  -6  14      198.80      247.40     13.42 o 
  -5  -5  14      194.35      207.96     15.13 o 
  -4  -5  14        2.98       -5.60      6.50 o 
  -3  -5  14      525.60      551.63     19.68 o 
  -2  -5  14      115.35       97.52      9.63 o 
  -1  -5  14       25.84       26.40      6.47 o 
   0  -5  14       36.62       32.13      6.69 o 
   1  -5  14       37.33       54.83      7.64 o 
   2  -5  14       61.06       72.78      8.61 o 
   3  -5  14       75.32       85.92      9.77 o 
  -5  -4  14      207.77      206.71     14.30 o 
  -4  -4  14       14.89       33.01      7.78 o 
  -3  -4  14       27.70       23.57      6.90 o 
  -2  -4  14     1088.41     1034.59     26.35 o 
  -1  -4  14       54.17       49.40      7.21 o 
   0  -4  14      463.11      431.51     15.98 o 
   1  -4  14        7.10        2.28      5.19 o 
   2  -4  14      283.16      321.25     15.08 o 
   3  -4  14      336.24      411.28     18.64 o 
  -6  -3  14       14.59       13.21      7.73 o 
  -5  -3  14        0.90        1.45      6.97 o 
  -4  -3  14      242.00      246.29     13.85 o 
  -3  -3  14      386.64      365.93     15.79 o 
  -2  -3  14      133.46      144.90     10.55 o 
  -1  -3  14       16.04       17.22      5.76 o 
   0  -3  14      184.76      183.25     10.98 o 
   1  -3  14       36.10       43.76      6.85 o 
   2  -3  14        3.45        4.81      4.91 o 
  -6  -2  14       11.43        6.21      7.21 o 
  -5  -2  14       51.18       44.30      7.99 o 
  -4  -2  14      253.96      233.22     12.76 o 
  -3  -2  14      813.74      768.39     22.03 o 
  -2  -2  14       50.92       44.25      6.92 o 
  -1  -2  14      320.48      298.27     13.45 o 
   0  -2  14      328.65      345.28     14.61 o 
   1  -2  14        2.18        8.92      5.00 o 
   3  -2  14       64.51       69.63      7.87 o 
  -6  -1  14        3.79       -2.04      6.07 o 
  -5  -1  14       22.59       23.53      6.90 o 
  -4  -1  14      559.63      536.21     18.21 o 
  -3  -1  14       70.32       73.45      7.85 o 
  -2  -1  14        1.20        1.61      4.41 o 
  -1  -1  14      114.50      117.70      8.99 o 
   0  -1  14       64.58       48.45      6.76 o 
   1  -1  14      376.51      392.66     15.79 o 
   2  -1  14       17.89       28.36      5.29 o 
   3  -1  14       12.70       22.46      5.93 o 
  -6   0  14       16.10        9.84      6.83 o 
  -5   0  14      112.92       90.36      9.04 o 
  -4   0  14       45.14       43.33      7.07 o 
  -3   0  14      435.33      426.93     15.87 o 
  -2   0  14      606.00      551.27     17.67 o 
  -1   0  14      413.03      412.08     15.39 o 
   0   0  14      194.26      192.78     11.24 o 
   1   0  14      337.14      389.79     13.61 o 
   2   0  14      680.20      757.52     20.68 o 
   3   0  14      130.97      124.93      9.53 o 
  -7   1  14       29.85       34.15      8.59 o 
  -6   1  14      710.55      748.18     23.08 o 
  -5   1  14      631.68      614.85     19.66 o 
  -4   1  14      268.19      278.64     13.30 o 
  -3   1  14      405.47      412.30     15.37 o 
  -2   1  14      580.63      521.46     17.05 o 
  -1   1  14      183.23      174.13      9.53 o 
   0   1  14       17.40       17.30      7.48 o 
   1   1  14      441.58      419.91     14.18 o 
   2   1  14      106.75      105.58      8.51 o 
   3   1  14      185.77      193.85     11.60 o 
  -7   2  14      178.80      218.11     14.18 o 
  -6   2  14      780.54      779.46     23.12 o 
  -5   2  14      782.17      848.71     23.36 o 
  -4   2  14       28.68       34.86      6.38 o 
  -3   2  14        4.79        7.23      4.65 o 
  -2   2  14      114.25      112.09      5.76 o 
  -1   2  14      889.57      872.43     15.45 o 
   0   2  14      233.40      244.94     10.98 o 
   1   2  14      675.19      676.23     19.26 o 
   2   2  14      524.62      608.28     19.14 o 
  -7   3  14       40.25       51.84      8.59 o 
  -6   3  14       15.61       22.67      6.69 o 
  -5   3  14      189.44      208.22     12.21 o 
  -4   3  14      198.73      220.46     12.12 o 
  -3   3  14      864.16      827.00     14.78 o 
  -2   3  14      343.38      320.86     24.32 o 
  -1   3  14      882.86      897.66     16.25 o 
   0   3  14      669.69      689.37     19.54 o 
   1   3  14       14.54       17.12      5.15 o 
   2   3  14        9.49        6.69      4.86 o 
  -5   4  14      471.75      509.41     17.74 o 
  -4   4  14      863.28      823.86     22.32 o 
  -3   4  14      333.45      312.80     11.40 o 
  -2   4  14       89.62       77.34      7.76 o 
  -1   4  14        9.82        9.09      3.20 o 
   0   4  14      138.67      171.30     10.27 o 
   1   4  14      224.08      233.50     12.21 o 
  -5   5  14        1.67        2.59      4.86 o 
  -4   5  14        6.69        5.26      3.52 o 
  -3   5  14        7.44       11.41      4.13 o 
  -2   5  14       65.97       58.76      4.94 o 
  -1   5  14       37.16       30.74      6.24 o 
   0   5  14       68.61       49.97      7.02 o 
  -5   6  14       40.94       35.08      6.45 o 
  -4   6  14       89.82       91.64      8.32 o 
  -3   6  14      325.21      304.94     13.40 o 
  -2   6  14       19.30       21.21      3.86 o 
  -1   6  14        5.06        6.36      5.00 o 
  -4   7  14      207.96      233.81     12.90 o 
  -3   7  14      429.96      429.23     16.58 o 
  -2  -7  15       47.36       37.33      8.54 o 
  -1  -7  15      526.53      505.97     19.52 o 
   0  -7  15       50.19       49.76      8.28 o 
  -3  -6  15        3.83        5.24      7.16 o 
  -2  -6  15       30.41       41.67      8.23 o 
  -1  -6  15      243.25      259.07     14.63 o 
   0  -6  15      129.88      133.61     10.89 o 
   1  -6  15      363.42      358.96     15.68 o 
   2  -6  15      160.52      172.72     12.24 o 
  -4  -5  15       25.41       12.88      7.85 o 
  -3  -5  15      154.28      149.43     12.05 o 
  -2  -5  15      531.54      597.02     20.82 o 
  -1  -5  15       88.53       80.97      8.94 o 
   0  -5  15       40.64       47.55      7.61 o 
   1  -5  15      266.22      282.19     14.18 o 
   2  -5  15        7.99       11.17      6.52 o 
  -5  -4  15       36.34       32.23      9.34 o 
  -4  -4  15        8.70        6.33      6.97 o 
  -3  -4  15       12.50        8.11      6.45 o 
  -2  -4  15      297.29      290.07     14.54 o 
  -1  -4  15        5.09        0.76      5.36 o 
   0  -4  15        2.39       -1.21      4.84 o 
   1  -4  15      130.97      111.27      9.44 o 
   2  -4  15        2.24        2.18      5.53 o 
   3  -4  15       42.31       51.34      9.84 o 
  -5  -3  15       10.86       22.77      8.11 o 
  -4  -3  15       30.81       45.94      8.42 o 
  -3  -3  15       19.64       17.69      6.85 o 
  -2  -3  15       16.05       31.87      7.00 o 
  -1  -3  15      103.56      110.42      9.53 o 
   0  -3  15        1.98        1.45      4.84 o 
   1  -3  15       13.17       14.54      5.88 o 
   2  -3  15      184.59      217.95     13.99 o 
  -5  -2  15        9.27       -1.11      5.98 o 
  -4  -2  15        1.46       -6.85      4.91 o 
  -3  -2  15       58.15       55.57      7.94 o 
  -2  -2  15      654.03      649.24     20.47 o 
  -1  -2  15      993.55      974.50     25.52 o 
   0  -2  15       67.38       85.00      8.66 o 
   1  -2  15      168.89      170.37     11.45 o 
  -6  -1  15       28.05       29.50      8.18 o 
  -5  -1  15      524.31      549.89     20.11 o 
  -4  -1  15      305.64      310.32     14.87 o 
  -3  -1  15      205.96      203.08     11.83 o 
  -2  -1  15      539.30      496.23     17.48 o 
  -1  -1  15      330.08      334.15     14.28 o 
   0  -1  15      104.77       86.59      8.51 o 
   1  -1  15       54.08       41.60      6.90 o 
  -6   0  15       21.42       13.16      7.21 o 
  -5   0  15       24.34       23.53      7.04 o 
  -4   0  15        3.90        3.49      5.24 o 
  -3   0  15       25.08       23.67      6.05 o 
  -2   0  15      135.86      106.36      8.85 o 
  -1   0  15       93.63       76.65      7.90 o 
   0   0  15     1170.18     1077.31     27.46 o 
   2   0  15       10.77        3.87      4.55 o 
  -6   1  15      118.35      106.13     10.65 o 
  -5   1  15      155.68      165.87     11.60 o 
  -4   1  15      575.75      588.27     19.61 o 
  -3   1  15     1751.79     1595.73     34.55 o 
  -2   1  15      114.34      118.63      9.34 o 
  -1   1  15      188.22      205.14     11.43 o 
   0   1  15      367.06      377.72     12.89 o 
   1   1  15       72.83       81.13      7.19 o 
   2   1  15      109.37      110.87      8.96 o 
  -6   2  15      682.36      725.32     22.91 o 
  -5   2  15      184.13      196.51     12.47 o 
  -4   2  15       91.90       73.33      8.30 o 
  -3   2  15       17.32       27.20      5.91 o 
  -2   2  15       44.82       36.52      6.28 o 
  -1   2  15       94.19       90.07     11.10 o 
   0   2  15       18.52       23.74      5.03 o 
   1   2  15        9.99       14.99      5.19 o 
  -6   3  15       63.99       38.70      7.66 o 
  -5   3  15        9.92       12.50      6.19 o 
  -4   3  15       72.39       76.77      8.28 o 
  -3   3  15        3.64        6.59      4.62 o 
  -2   3  15      386.33      424.70     10.93 o 
  -1   3  15      529.74      527.75     12.30 o 
   0   3  15       20.86       27.44      5.81 o 
   1   3  15      165.13      147.51     10.41 o 
  -5   4  15      282.54      295.54     14.40 o 
  -4   4  15       26.36       38.09      6.50 o 
  -3   4  15        3.68        2.92      3.17 o 
  -2   4  15       39.74       45.04      4.69 o 
  -1   4  15       27.28       25.74      5.44 o 
   0   4  15       27.45       25.52      6.12 o 
  -4   5  15      175.91      161.20      7.45 o 
  -3   5  15       33.21       36.29      6.18 o 
  -2   5  15       15.75       17.45      3.76 o 
  -1   5  15       58.70       58.84      5.13 o 
  -4   6  15      183.11      172.84     11.22 o 
  -3   6  15       10.38        7.87      5.45 o 
  -2  -6  16      112.71      109.90     11.08 o 
  -1  -6  16        8.97       16.58      7.52 o 
   0  -6  16       83.94       72.31      9.37 o 
  -3  -5  16       57.94       73.95      9.84 o 
  -2  -5  16       42.70       26.70      8.04 o 
  -1  -5  16       16.27        4.22      6.24 o 
   0  -5  16      324.51      343.52     15.87 o 
   1  -5  16       74.82       72.90      8.80 o 
  -4  -4  16      155.84      160.77     13.28 o 
  -3  -4  16      593.58      624.58     21.96 o 
  -2  -4  16        1.82        9.49      6.31 o 
  -1  -4  16       18.34       15.32      6.62 o 
   0  -4  16      226.17      262.56     13.92 o 
   1  -4  16      140.14      131.19     10.86 o 
   2  -4  16       34.72       42.47      8.59 o 
  -4  -3  16        8.16       22.17      7.73 o 
  -3  -3  16      196.12      237.35     14.25 o 
  -2  -3  16       60.47       51.89      8.18 o 
  -1  -3  16        4.32        4.62      5.38 o 
   0  -3  16      102.77      117.61     10.13 o 
   1  -3  16       12.49       17.05      6.52 o 
   2  -3  16      203.31      232.89     15.18 o 
  -5  -2  16       71.80       56.30      9.15 o 
  -4  -2  16       16.14       15.77      6.69 o 
  -3  -2  16        2.86        5.86      5.93 o 
  -2  -2  16      401.58      384.76     16.25 o 
  -1  -2  16      325.89      309.84     14.51 o 
   0  -2  16      169.25      195.42     12.19 o 
   1  -2  16      217.30      254.75     14.11 o 
   2  -2  16      716.84      890.59     29.27 o 
  -5  -1  16      458.73      479.44     19.28 o 
  -4  -1  16      668.70      691.10     22.77 o 
  -3  -1  16      445.41      442.20     17.45 o 
  -2  -1  16     1056.25     1016.45     26.70 o 
  -1  -1  16     1098.64     1070.76     27.44 o 
   0  -1  16       76.66       60.33      8.04 o 
   1  -1  16      119.92      128.11     10.84 o 
  -5   0  16      373.83      394.01     17.15 o 
  -4   0  16       12.15       16.72      6.26 o 
  -3   0  16       50.27       29.10      6.59 o 
  -2   0  16       10.35       -0.40      4.27 o 
  -1   0  16       80.97       77.79      8.16 o 
   0   0  16      513.68      543.75     19.40 o 
   1   0  16      275.65      292.25     15.46 o 
  -5   1  16        3.32       -7.54      5.29 o 
  -4   1  16      509.81      539.25     19.40 o 
  -3   1  16      799.96      723.56     22.08 o 
  -2   1  16      462.49      435.87     16.86 o 
  -1   1  16      690.74      679.05     21.34 o 
   0   1  16      477.05      446.42     17.64 o 
  -5   2  16       87.18       81.75      9.65 o 
  -4   2  16      324.61      304.06     15.01 o 
  -3   2  16      211.47      204.29     12.00 o 
  -2   2  16       14.63        5.24      4.70 o 
  -1   2  16       34.68       36.47      6.64 o 
   0   2  16      121.97      122.87     10.80 o 
  -5   3  16        5.38       -2.89      5.48 o 
  -4   3  16       29.25       26.54      6.55 o 
  -3   3  16        6.50       10.62      5.05 o 
  -2   3  16      116.41      118.77      9.72 o 
  -1   3  16       25.35       27.70      4.30 o 
   0   3  16        1.84        4.15      3.16 o 
  -5   4  16       15.95        9.75      6.05 o 
  -4   4  16       52.20       43.64      7.19 o 
  -3   4  16        0.98       -0.09      4.13 o 
  -2   4  16       43.58       60.25      5.31 o 
  -1   4  16       13.34       10.89      3.66 o 
  -1  -5  17       73.72       68.40      9.32 o 
  -3  -4  17      113.22      127.57     11.98 o 
  -2  -4  17      170.02      152.42     12.40 o 
  -1  -4  17       33.10       34.77      7.83 o 
   0  -4  17      402.73      447.25     18.45 o 
  -3  -3  17      441.24      482.38     19.92 o 
  -2  -3  17       32.36       40.58      8.02 o 
  -1  -3  17      114.68      113.91     10.25 o 
   0  -3  17      129.47      147.96     11.48 o 
  -4  -2  17     1187.44     1162.90     30.90 o 
  -3  -2  17      184.93      153.30     12.24 o 
  -2  -2  17      266.21      243.80     13.85 o 
  -1  -2  17        1.73       -2.77      4.55 o 
   0  -2  17       94.39      101.79      9.60 o 
  -4  -1  17        1.13       -7.51      5.00 o 
  -3  -1  17      152.74      135.01     11.19 o 
  -2  -1  17      767.24      794.21     23.83 o 
  -1  -1  17      377.44      353.46     15.91 o 
   0  -1  17      105.99      125.50     10.55 o 
  -4   0  17       92.76       84.64      9.42 o 
  -3   0  17      215.12      193.09     12.45 o 
  -2   0  17     1008.93      945.76     26.11 o 
  -1   0  17        7.42        3.11      4.62 o 
   0   0  17      163.25      184.10     12.28 o 
  -4   1  17      302.17      308.45     15.51 o 
  -3   1  17        0.05       -1.23      4.72 o 
  -2   1  17        2.60        3.84      4.74 o 
  -1   1  17       72.66       96.74      9.32 o 
   0   1  17      232.46      261.84     14.11 o 
  -4   2  17      396.47      387.63     17.22 o 
  -3   2  17      140.62      135.06     10.60 o 
  -2   2  17        2.09       -1.16      4.32 o 
  -1   2  17      196.17      188.49     12.02 o 
  -4   3  17       44.64       36.52      7.33 o 
  -3   3  17        2.36        8.54      5.17 o 
  -2   3  17        0.32        2.63      4.81 o 
  -2  -2  18       12.39        7.97      6.74 o 
  -2  -1  18      247.12      292.15     15.11 o 
  -2   0  18       21.54       32.89      6.81 o 
                                                 
